# Supplementary material for: Dysregulated cholesterol homeostasis results in resistance to ferroptosis increasing tumorigenicity and metastasis in cancer
Source: Nat Commun. 2021 Aug 24;12:5103. doi: 10.1038/s41467-021-25354-4 (PMC8385107; doi:10.1038/s41467-021-25354-4)
Supplement: Supplementary file 4 — Supplementary Data-1 [file 41467_2021_25354_MOESM4_ESM.xlsx]

## Sheet: Sheet1
Supplementary Data 1	Expression of genes of SREBP pathway in 27HC vs DMSO treated cancer cells
qRT-PCR results of Fig.1e and Supplementary Fig.2a
4 technical replicates for each cell line, independent biological/experimental repeats refer to Resource Data file
Statistical significance is determined by two-tail unpaired Student's t test. P values of less than 0.05 are highlighted.
Cell lines	4T1				Met1				MDAMB436				HCC1954				Py230				Py8119				E0771
Gene	Fold change	SD	P value	N	Fold change	SD	P value	N	Fold change	SD	P value	N	Fold change	SD	P value	N	Fold change	SD	P value	N	Fold change	SD	P value	N	Fold change	SD	P value	N
ABCA1	0.532638	0.0608716	0.0305731	4	1.25699	0.0447486	0.00197957	4	1.9299	0.0445589	3.5038e-05	4	11.9336	1.17788	0.000321633	4	0.650264	0.0474028	3.58098e-05	4	1.01594	0.0418277	0.885356	4	0.917575	0.442515	0.825684	4
ABCG1	0.810293	0.156012	0.171901	4	0.736894	0.459841	0.391886	4	1.24364	0.257061	0.356279	4	2.02411	0.572855	0.0296071	4	1.55407	0.501114	0.137143	4	0.151983	0.121129	0.0555313	4	NA	NA	NA	4
FASN	0.880728	0.0497124	0.012401	4	0.600216	0.0550479	9.34038e-05	4	0.451153	0.0192977	8.20251e-05	4	0.323213	0.0484345	1.6382e-05	4	0.143206	0.00752858	2.53412e-07	4	0.74632	0.0742645	0.00202318	4	0.807453	0.0508604	0.00252497	4
ACC1	0.795134	0.014773	0.00553559	4	0.922161	0.0559023	0.0647942	4	0.553187	0.0318659	0.00101192	4	0.442115	0.0298696	4.90644e-06	4	0.252171	0.0251138	0.000199916	4	0.787844	0.0793411	0.00766172	4	0.808111	0.0733552	0.0562241	4
HMGCR	0.592422	0.0493092	0.00155724	4	0.403864	0.0235249	0.00158071	4	0.368129	0.0313733	0.0117742	4	0.283762	0.0316468	8.40822e-06	4	0.147829	0.00592013	0.000480844	4	0.524202	0.044061	0.000866273	4	0.724429	0.086668	0.00283824	4
HMGCS	0.449878	0.0356891	0.000729632	4	0.192279	0.0535237	1.72228e-06	4	0.185693	0.0222353	0.000178562	4	0.309434	0.016115	0.000860205	4	0.128854	0.0126544	7.05383e-06	4	0.551769	0.091772	0.000376941	4	0.508004	0.0694883	0.00160732	4
SOAT1	1.1557	0.234589	0.276402	4	0.634813	0.0537494	0.000743643	4	0.927635	0.101535	0.252724	4	0.627435	0.0953135	0.0473341	4	0.8051	0.0728451	0.158978	4	0.577166	0.0388476	0.00685754	4	0.774657	0.130513	0.0472824	4
LDLR	1.66655	0.119555	0.000170201	4	0.520872	0.0651338	0.000928384	4	0.461416	0.0151775	0.00014856	4	0.555532	0.0520848	1.87175e-05	4	0.0498261	0.00854426	5.69438e-05	4	0.451675	0.0623412	7.36321e-05	4	0.647579	0.0572364	0.00336846	4
