# Supplementary material for: Dysregulated cholesterol homeostasis results in resistance to ferroptosis increasing tumorigenicity and metastasis in cancer
Source: Nat Commun. 2021 Aug 24;12:5103. doi: 10.1038/s41467-021-25354-4 (PMC8385107; doi:10.1038/s41467-021-25354-4)
Supplement: Supplementary file 5 — Supplementary Data-2 [file 41467_2021_25354_MOESM5_ESM.xlsx]

## Sheet: Sheet1
Supplementary Data 2			Expression of mRNAs encoding proteins in the SREBP pathway in 27HC vs DMSO treated 27HCS and 27HCR cancer cells and in 27HCR cells compared to 27HCS cells.
qRT-PCR results of Fig.3a and Supplementary Fig.4a
4 technical replicates for each cell line, independent biological/experimental repeats refer to Resource Data file
Statistical significance is determined by two-tail unpaired Student's t test. P values of less than 0.05 are highlighted.
Cell lines	4T1							Py230							HCC1954							B16F10							BPD6
	27HCS		27HCR		27HCR vs 27HCS			27HCS		27HCR		27HCR vs 27HCS			27HCS		27HCR		27HCR vs 27HCS			27HCS		27HCR		27HCR vs 27HCS			27HCS		27HCR		27HCR vs 27HCS
	27HC vs DMSO		27HC vs DMSO		DMSO vs DMSO			27HC vs DMSO		27HC vs DMSO		DMSO vs DMSO			27HC vs DMSO		27HC vs DMSO		DMSO vs DMSO			27HC vs DMSO		27HC vs DMSO		DMSO vs DMSO			27HC vs DMSO		27HC vs DMSO		DMSO vs DMSO
Gene	Fold change	P value	Fold change	P value	Fold change	P value	N	Fold change	P value	Fold change	P value	Fold change	P value	N	Fold change	P value	Fold change	P value	Fold change	P value	N	Fold change	P value	Fold change	P value	Fold change	P value	N	Fold change	P value	Fold change	P value	Fold change	P value	N
ABCA1	4.07	0.0297928	0.079	0.175923	4.053	0.24548	4	1.391	0.00260769	1.426	0.0127708	1.022	0.849808	4	0.763	0.145024	0.539	0.0172917	1.663	0.00274478	4	0.685	0.234327	0.21	0.000194789	3.225	0.000306905	4	2.562	3.51982e-05	1.461	0.0132719	8.598	0.00018983	4
ABCG1	0.51	0.00131549	0.727	0.0119438	0.834	0.0549252	4	8.041	0.0282872	0.194	0.470131	19.285	0.402709	4	0.471	0.00109759	1.636	0.451196	0.879	0.192163	4	0.174	2.2919e-06	1.991	0.0894987	0.02	2.83675e-05	4	0.004	0.0722394	1.662	0.00172769	20.582	0.000324363	4
HMGCS	0.098	0.00495071	0.223	4.603e-06	0.517	0.0276749	4	0.531	0.00683993	0.318	2.99806e-05	1.287	0.0291766	4	0.185	0.0021144	0.255	8.99949e-05	1.043	0.665644	4	0.184	1.42643e-05	5.442	1.00138e-06	0.282	8.52159e-06	4	0.199	2.47659e-05	0.311	4.48417e-05	1.51	0.0013509	4
HMGCR	0.189	1.07418e-05	0.329	0.00146358	0.434	5.03311e-05	4	0.52	0.000242446	0.412	0.000124113	1.253	0.018361	4	0.238	0.00133011	0.274	5.77863e-05	0.873	0.15326	4	0.376	1.36053e-05	2.424	0.00770441	0.971	0.634101	4	0.339	5.34124e-05	0.537	0.00667502	1.164	0.153051	4
LDLR	0.664	0.00498591	0.767	0.028629	1.194	0.0903727	4	0.355	4.80327e-06	0.22	0.000684404	1.122	0.182871	4	0.134	0.00102831	0.315	1.58367e-05	0.935	0.433571	4							4	0.616	0.00186215	0.499	0.000533899	3.325	0.000348118	4
FASN	0.464	0.00058423	0.939	0.573191	0.453	0.000372723	4	0.481	0.0092943	0.492	0.0109024	0.814	0.183774	4	0.139	0.000238222	0.195	0.000245677	0.864	0.0676916	4	1.084	0.417544	1.09	0.269705	2.993	3.98976e-05	4	0.959	0.734668	0.696	0.00469915	2.035	0.000145508	4
ACC1	0.676	0.1067	1.199	0.186608	0.58	0.0542866	4	0.643	0.0195087	0.761	0.00467439	0.843	0.153985	4	0.365	4.61346e-05	0.54	0.00161611	0.528	6.34961e-05	4	0.908	0.692977	0.77	0.0778582	1.797	0.0233803	4	0.755	0.0264794	0.82	0.0105342	1.314	0.00970539	4
