# Supplementary material for: Dysregulated cholesterol homeostasis results in resistance to ferroptosis increasing tumorigenicity and metastasis in cancer
Source: Nat Commun. 2021 Aug 24;12:5103. doi: 10.1038/s41467-021-25354-4 (PMC8385107; doi:10.1038/s41467-021-25354-4)
Supplement: Supplementary file 6 — Supplementary Data-3 [file 41467_2021_25354_MOESM6_ESM.xlsx]

## Sheet: Neutral lipids
Supplementary Data 3		Neutral lipid abundance in HCC1954-27HCR versus HCC1954-27HCS cells
		3 technical replicates (cells grow in 3 independent wells of 6-well plate)
		Statistical significance is determined by two-tail unpaired Student's t test. P values of less than 0.05 are highlighted.
	Lipid	Normalized lipid abundance			27HCR1/27HCS		27HCR2/27HCS
		27HCS	27HCR1	27HCR2
		Ave n=3	Ave n=3	Ave n=3	Fold change	P value	Fold change	P value
Saturated	DG(20:0/18:0)	30.17	42.836	46.24	1.41984	0.028	1.53264	0.004
	DG(17:0/19:0/0:0)[iso2]	66.19	79.954	92.098	1.20794	0.024	1.39141	0.005
	DG(16:0/17:0/0:0)[iso2]	13.6	16.615	19.101	1.22165	0.093	1.40446	0.023
	DG(16:0/19:0/0:0)[iso2]	6.106	7.413	8.694	1.2141	0.182	1.42392	0.027
	DG(17:0/18:0/0:0)[iso2]	6.106	7.413	8.694	1.2141	0.182	1.42392	0.027
	DG(17:0/18:2(9Z,12Z)/0:0)[iso2]	5.181	7.974	8.154	1.53908	0.065	1.57373	0.053
	DG(17:2(9Z,12Z)/18:0/0:0)[iso2]	5.181	7.974	8.154	1.53908	0.065	1.57373	0.053
	DG(17:0/17:2(9Z,12Z)/0:0)[iso2]	38.93	60.668	54.271	1.55836	0.052	1.39405	0.058
	DG(16:0/18:2(9Z,12Z)/0:0)[iso2]	39.006	60.746	54.311	1.55735	0.053	1.39237	0.058
	DG(16:0/20:0/0:0)[iso2]	66.648	76.28	82.832	1.14451	0.219	1.24283	0.085
	DG(18:0/18:0/0:0)	66.648	76.28	82.832	1.14451	0.219	1.24283	0.085
	DG(18:0/18:0/0:0)[rac]	66.648	76.28	82.832	1.14451	0.219	1.24283	0.085
	DG(17:0/17:0/0:0)	222.261	209.621	225.542	0.94313	0.596	1.01476	0.871
	DG(16:0/18:0/0:0)[iso2]	220.678	207.962	223.64	0.942378	0.592	1.01342	0.883
	DG(18:0/16:0/0:0)	220.678	207.962	223.64	0.942378	0.592	1.01342	0.883
	DG(16:0/16:0/0:0)	310.434	323.235	312.755	1.04124	0.694	1.00748	0.939
	DG(16:0/16:0/0:0)[rac]	310.434	323.235	312.755	1.04124	0.694	1.00748	0.939
	TG(16:0/17:0/18:0)[iso6]	27.269	51.407	45.414	1.88516	0.004	1.66538	0.02
	TG(17:0/17:0/17:0)	29.64	54.714	49.058	1.84593	0.004	1.65512	0.02
	TG(18:0/18:0/18:0)	17.388	29.049	28.044	1.67064	0.008	1.61284	0.021
	TG(16:0/16:0/17:0)[iso3]	18.374	33.12	32.588	1.80259	0.016	1.77366	0.032
	TG(12:0/16:0/18:0)	95.829	200.37	167.818	2.09092	0.013	1.75123	0.052
	TG(16:0/16:0/16:0)	238.875	369.723	321.954	1.54777	0.021	1.34779	0.114
	TG(16:0/17:0/17:0)[iso3]	174.054	244.523	215.885	1.40487	0.043	1.24033	0.177
	TG(16:0/16:0/18:0)	172.744	242.787	214.19	1.40547	0.043	1.23992	0.179
	TG(20:0/20:0/20:0)	7.29	8.691	8.105	1.19216	0.207	1.11183	0.537
	MG(18:0/0:0/0:0)[rac]	74.218	60.554	84.876	0.81589	0.347	1.1436	0.406
Monosaturated	DG(16:0/16:1(9Z)/0:0)[iso2]	72.682	108.296	93.507	1.48999	0.057	1.28652	0.05
	DG(16:0/17:1(9Z)/0:0)[iso2]	12.445	17.205	18.812	1.38246	0.098	1.51165	0.069
	DG(16:0/18:1(9Z)/0:0)	501.756	680.251	687.443	1.35574	0.113	1.37008	0.048
	DG(16:0/20:1(11Z)/0:0)[iso2]	241.145	363.169	411.032	1.50602	0.053	1.7045	0.008
	DG(16:1(9Z)/16:1(9Z)/0:0)	0.277	1.186	0.479	4.27345	0	1.72577	0.241
	DG(16:1(9Z)/17:0/0:0)[iso2]	12.445	17.205	18.812	1.38246	0.098	1.51165	0.069
	DG(16:1(9Z)/18:0/0:0)[iso2]	501.756	680.251	687.443	1.35574	0.113	1.37008	0.048
	DG(16:1(9Z)/18:1(9Z)/0:0)[iso2]	39.006	60.746	54.311	1.55735	0.053	1.39237	0.058
	DG(16:1(9Z)/19:0/0:0)[iso2]	23.818	34.258	42.019	1.43831	0.066	1.76417	0.018
	DG(16:1(9Z)/20:0/0:0)[iso2]	241.145	363.169	411.032	1.50602	0.053	1.7045	0.008
	DG(17:0/17:1(9Z)/0:0)[iso2]	501.756	680.251	687.443	1.35574	0.113	1.37008	0.048
	DG(17:0/18:1(9Z)/0:0)[iso2]	23.81	34.328	42.031	1.44173	0.065	1.76523	0.018
	DG(17:1(9Z)/17:1(9Z)/0:0)	38.93	60.668	54.271	1.55836	0.052	1.39405	0.058
	DG(17:1(9Z)/18:0/0:0)[iso2]	23.81	34.328	42.031	1.44173	0.065	1.76523	0.018
	DG(18:0/18:1(9Z)/0:0)[iso2]	241.145	363.169	411.032	1.50602	0.053	1.7045	0.008
	DG(18:1(11E)/16:0/0:0)	501.756	680.251	687.443	1.35574	0.113	1.37008	0.048
	DG(18:1(9Z)/16:0/0:0)	501.756	680.251	687.443	1.35574	0.113	1.37008	0.048
	DG(18:1(9Z)/18:1(9Z)/0:0)	140.4	217.946	209.98	1.55232	0.061	1.49558	0.036
	MG(18:1(11E)/0:0/0:0)[rac]	4.249	5.248	6.38	1.23524	0.407	1.50163	0.089
	MG(18:1(9Z)/0:0/0:0)[rac]	4.249	5.248	6.38	1.23524	0.407	1.50163	0.089
	TG(16:0/16:0/16:1(9Z))[iso3]	241.391	597.733	511.999	2.4762	0.013	2.12103	0.044
	TG(16:0/16:0/17:1(9Z))[iso3]	33.75	78.277	76.731	2.31934	0.013	2.27355	0.034
	TG(16:0/16:0/18:1(11E))	585.473	1202.3	1069.51	2.05355	0.014	1.82675	0.049
	TG(16:0/16:0/18:1(9Z))	585.473	1202.3	1069.51	2.05355	0.014	1.82675	0.049
	TG(16:0/16:1(9Z)/16:1(9Z))[iso3]	49.713	155.927	118.1	3.13651	0.017	2.37562	0.04
	TG(16:0/16:1(9Z)/17:0)[iso6]	33.75	78.277	76.731	2.31934	0.013	2.27355	0.034
	TG(16:0/16:1(9Z)/17:1(9Z))[iso6]	11.465	28.445	27.22	2.48099	0.017	2.37422	0.032
	TG(16:0/16:1(9Z)/17:2(9Z,12Z))[iso6]	1.791	4.055	3.954	2.26468	0.009	2.20844	0.042
	TG(16:0/16:1(9Z)/18:0)[iso6]	585.473	1202.3	1069.51	2.05355	0.014	1.82675	0.049
	TG(16:0/16:1(9Z)/18:1(9Z))[iso6]	221.534	602.919	511.688	2.72157	0.014	2.30975	0.042
	TG(16:0/17:0/17:1(9Z))[iso6]	585.473	1202.3	1069.51	2.05355	0.014	1.82675	0.049
	TG(16:0/17:1(9Z)/17:1(9Z))[iso3]	220.53	600.4	509.604	2.72253	0.014	2.31081	0.042
	TG(16:0/17:1(9Z)/17:2(9Z,12Z))[iso6]	25.758	75.079	64.041	2.91478	0.02	2.48624	0.04
	TG(16:0/17:1(9Z)/18:0)[iso6]	50.693	121.53	116.866	2.39737	0.011	2.30538	0.02
	TG(16:1(9Z)/16:1(9Z)/16:1(9Z))	5.133	15.813	12.471	3.08045	0.019	2.42946	0.041
	TG(16:1(9Z)/16:1(9Z)/17:0)[iso3]	11.465	28.445	27.22	2.48099	0.017	2.37422	0.032
	TG(16:1(9Z)/16:1(9Z)/17:1(9Z))[iso3]	1.791	4.055	3.954	2.26468	0.009	2.20844	0.042
	TG(16:1(9Z)/16:1(9Z)/17:2(9Z,12Z))[iso3]	0.207	0.663	0.488	3.20328	0.001	2.3583	0.037
	TG(16:1(9Z)/16:1(9Z)/18:0)[iso3]	221.534	602.919	511.688	2.72157	0.014	2.30975	0.042
	TG(16:1(9Z)/17:0/17:0)[iso3]	585.473	1202.3	1069.51	2.05355	0.014	1.82675	0.049
	TG(16:1(9Z)/17:0/17:1(9Z))[iso6]	220.53	600.4	509.604	2.72253	0.014	2.31081	0.042
	TG(16:1(9Z)/17:0/17:2(9Z,12Z))[iso6]	25.758	75.079	64.041	2.91478	0.02	2.48624	0.04
	TG(16:1(9Z)/17:1(9Z)/17:1(9Z))[iso3]	25.758	75.079	64.041	2.91478	0.02	2.48624	0.04
	TG(16:1(9Z)/17:1(9Z)/17:2(9Z,12Z))[iso6]	4.143	10.465	10.89	2.5259	0.022	2.62849	0.032
	TG(17:0/17:0/17:1(9Z))[iso3]	46.014	107.014	106.604	2.32568	0.011	2.31678	0.02
	TG(17:0/17:1(9Z)/17:1(9Z))[iso3]	32.761	88.401	85.597	2.69841	0.013	2.61282	0.035
	MG(0:0/18:1(9Z)/0:0)	3.631	4.693	5.493	1.29255	0.334	1.51278	0.103
PUFA	TG(16:0/16:0/17:2(9Z,12Z))[iso3]	11.465	28.445	27.22	2.48099	0.017	2.37422	0.032
	TG(16:0/17:2(9Z,12Z)/17:2(9Z,12Z))[iso3]	4.143	10.465	10.89	2.5259	0.022	2.62849	0.032
	TG(17:0/17:0/17:2(9Z,12Z))[iso3]	32.761	88.401	85.597	2.69841	0.013	2.61282	0.035
	TG(16:0/16:0/18:2(9Z,12Z))[iso3]	221.534	602.919	511.688	2.72157	0.014	2.30975	0.042
	TG(16:0/17:0/17:2(9Z,12Z))[iso6]	220.53	600.4	509.604	2.72253	0.014	2.31081	0.042

## Sheet: Phospholipid
Supplementary Data 3		Phospholipid abundance in HCC1954-27HCR cells compared to HCC1954-27HCS
3 technical replicates (cells grow in 3 independent wells of 6-well plate)
Statistical significance is determined by two-tail unpaired Student's t test. P values of less than 0.05 are highlighted.
	Lipid	Normalized lipid abundance			27HCR1/27HCS		27HCR2/27HCS
		27HCS	27HCR1	27HCR2
		Ave n=3	Ave n=3	Ave n=3	Fold change	P value	Fold change	P value
Saturated	LPE a C16:0	4.41532	3.13436	4.45511	0.709883	0.264886	1.00901	0.974188
	LPE a C18:0	12.1829	8.77412	12.7061	0.720197	0.203244	1.04294	0.876515
	LPG a C16:0	21.8029	10.8317	7.25544	0.496803	0.015399	0.332775	0.00146795
	LPG a C18:0	3.76069	6.30298	8.05151	1.67602	0.193704	2.14097	0.0178546
	Lyso PI a C18:0	0.219676	0.193442	0.361675	0.880577	0.730381	1.6464	0.00108868
	lysoPC a C14:0	3.27117	4.60882	7.38722	1.40892	0.408526	2.25828	0.121476
	lysoPC a C16:0	163.533	122.524	240.475	0.749232	0.320686	1.4705	0.238486
	lysoPC a C17:0	5.37723	2.94317	10.8039	0.547339	0.227664	2.00919	0.183433
	lysoPC a C18:0	131.5	89.2234	240.324	0.678507	0.178091	1.82756	0.142476
	PS aa C36:0	4.5937	5.76156	1.66853	1.25423	0.285413	0.363221	0.0643206
	lysoPC a C24:0	7.25424	8.01693	10.9847	1.10514	0.660669	1.51425	0.198011
	lysoPC a C26:0	18.1351	17.757	23.9364	0.979154	0.898172	1.31989	0.212786
	lysoPC a C28:0	60.85	68.5929	82.9305	1.12725	0.572291	1.36287	0.266771
	PC aa C38:0	19.888	27.0567	36.561	1.36045	0.0440721	1.83834	0.0319342
	PC aa C36:0	73.7133	78.5501	108.467	1.06562	0.600164	1.47147	0.0726947
	PC aa C30:0	4103.16	4682.72	5495.69	1.14125	0.242614	1.33938	0.147239
	PC aa C26:0	6.66824	11.6517	9.8821	1.74735	0.116808	1.48196	0.197223
	PC aa C32:0	4142.64	3301.85	3848.01	0.797042	0.00980901	0.92888	0.402562
	PC aa C42:0	121.296	103.479	131.104	0.853112	0.258588	1.08086	0.620367
	PC ae C34:0	647.093	334.872	382.648	0.517502	0.00372564	0.591334	0.0138037
	PC ae C38:0	9.73948	16.8227	27.7749	1.72727	0.0101206	2.85179	0.0153356
	PC ae C42:0	4.8543	1.99773	2.69654	0.411539	0.0159267	0.555495	0.0254274
	PC ae C36:0	24.5208	29.0235	42.5505	1.18363	0.140214	1.73528	0.0440519
	PC ae C30:0	847.261	650.887	643.616	0.768224	0.0128541	0.759644	0.0663039
	PE aa C36:0	125.519	146.363	199.534	1.16607	0.0566703	1.58968	0.0245526
	PE aa C38:0	43.0063	76.5022	114.604	1.77886	0.168643	2.66482	0.0303933
	PE aa C34:0	611.295	624.7	843.266	1.02193	0.756309	1.37947	0.0761709
	PE aa C20:0	26.5018	26.1096	27.8638	0.985202	0.765636	1.05139	0.306381
	PG aa C30:0	74.6763	66.3462	99.4932	0.888451	0.503338	1.33233	0.0555459
	PG aa C32:0	25.484	20.1264	20.8115	0.789767	0.615442	0.81665	0.642923
	PG aa C34:0	84.7379	73.9591	101.361	0.872798	0.561401	1.19617	0.259852
	PG ae C34:0	0.521707	2.97925	5.25174	5.71057	0.0467706	10.0664	0.00129153
	PI a C32:0	10.4372	7.82724	14.8267	0.749939	0.191108	1.42056	0.22965
Monosaturated	PS aa C38:1	27.5515	27.0389	53.8653	0.981396	0.899192	1.95508	0.0220087
	PS aa C36:1	314.329	228.491	403.253	0.726917	0.0621528	1.2829	0.136231
	PI a C34:1	107.675	65.3577	124.853	0.606988	0.0762147	1.15953	0.483612
	PC ae C34:1	1535.27	1138.46	1175.56	0.741533	0.135418	0.765704	0.106711
	PC aa C42:1	298.712	328.51	418.128	1.09976	0.58357	1.39977	0.13429
	PC aa C36:1	4527.17	4851.47	6527.7	1.07164	0.728808	1.4419	0.0989337
	PC aa C32:1	9274.33	11407.2	13835.5	1.22998	0.345033	1.4918	0.0737165
	PC aa C38:1	425.254	590.282	824.704	1.38807	0.254051	1.93932	0.0543256
	PC aa C28:1	27.9906	53.8673	52.3422	1.92448	0.0860384	1.87	0.0409406
	PC aa C40:1	200.666	281.905	362.206	1.40485	0.138112	1.80502	0.0425642
	PA aa C36:1	0.519064	0.850568	1.48421	1.63866	0.314529	2.8594	0.0790179
	lysoPC a C26:1	23.5026	20.5514	26.0458	0.874431	0.530271	1.10821	0.62796
	lysoPC a C28:1	22.2707	26.4981	32.2338	1.18982	0.494783	1.44736	0.174088
	PA aa C34:1	4.02235	4.61908	6.23427	1.14835	0.3309	1.54991	0.0122149
	PC aa C34:1	15150.2	16896.3	21578.8	1.11525	0.436124	1.42432	0.0481967
	LPE a C18:1	7.74091	6.50529	9.12269	0.840378	0.606923	1.1785	0.578842
	lysoPC a C16:1	5.40189	6.33823	10.1553	1.17334	0.658224	1.87996	0.139109
	lysoPC a C18:1	87.4283	74.8681	142.086	0.856337	0.662121	1.62517	0.202855
	PS ae C36:1	217.438	309.46	336.845	1.42321	0.2623	1.54916	0.134934
	PC ae C40:1	29.4629	58.6278	98.4171	1.98988	0.06184	3.34037	0.0259525
	PC ae C38:1	64.7236	94.5484	121.222	1.4608	0.202675	1.87291	0.058439
	PC ae C30:1	298.466	400.407	457.598	1.34155	0.100872	1.53316	0.0611255
	PS aa C42:1	49.4601	29.2871	49.2361	0.592136	0.0837276	0.995471	0.978736
	PS aa C40:1	29.5229	17.8173	31.3608	0.603509	0.0734328	1.06226	0.713874
	PC ae C42:1	16.9083	16.9683	26.4629	1.00355	0.984775	1.56509	0.119239
	PC ae C36:1	823.336	610.74	652.79	0.741787	0.200301	0.792859	0.22044
	PC ae C32:1	1637.6	1394.92	1487.31	0.851806	0.302645	0.908223	0.423185
	PE aa C38:1	331.195	380.56	553.878	1.14905	0.468038	1.67236	0.0513487
	PE aa C36:1	2258.73	2476.2	3426.86	1.09628	0.616179	1.51716	0.064505
	PE aa C34:1	460.345	567.422	719.596	1.2326	0.39687	1.56316	0.108532
	PE aa C48:1	21.6797	18.8623	22.7429	0.870045	0.505529	1.04904	0.808726
	PE ae C34:1	33.0859	40.8434	54.9823	1.23447	0.142283	1.6618	0.0116618
	PE ae C36:1	67.3135	60.5581	76.5207	0.899643	0.407148	1.13678	0.207231
	PE ae C38:1	79.4866	62.9964	72.6894	0.792541	0.308066	0.914486	0.559973
	PG aa C32:1	16.2879	11.8088	10.3667	0.725006	0.570827	0.636465	0.443713
	PG aa C34:1	143.145	86.9389	57.2443	0.607347	0.248355	0.399903	0.0199778
	PG aa C36:1	58.7129	45.23	55.1933	0.77036	0.241701	0.940055	0.721646
	PS aa C34:1	157.163	114.179	181.416	0.726503	0.184159	1.15432	0.490743
PUFA	PE aa C38:3	146.122	140.795	222.168	0.963545	0.859606	1.52043	0.0691021
	PE aa C36:2	466.504	542.785	697.034	1.16352	0.500821	1.49417	0.0754329
	PE aa C38:5	366.497	378.106	523.295	1.03168	0.873541	1.42783	0.0997018
	PC ae C38:6	359.242	311.957	461.835	0.868377	0.466001	1.28558	0.129548
	PC ae C40:5	89.1756	77.2289	118.917	0.866031	0.537818	1.33352	0.160152
	PC ae C36:3	204.694	213.377	260.86	1.04242	0.83332	1.27439	0.199143
	PC ae C34:2	534.255	554.943	638.557	1.03872	0.839209	1.19523	0.239035
	PC ae C36:5	234.382	152.18	268.184	0.64928	0.11486	1.14422	0.453264
	PC ae C38:4	217.137	160.112	233.227	0.737377	0.178943	1.0741	0.611743
	PC ae C36:2	607.673	578.533	647.181	0.952047	0.827339	1.06501	0.704197
	PC ae C38:3	149.853	116.445	159.604	0.777063	0.309612	1.06507	0.728247
	PE aa C26:4	0.528291	0.933891	1.52604	1.76776	0.0203436	2.88862	0.0109314
	PE aa C40:3	69.3308	84.6971	133.639	1.22164	0.342926	1.92755	0.0248068
	PE aa C40:4	109.015	131.243	223.035	1.2039	0.397516	2.04591	0.0309444
	PE aa C40:2	137.65	193.261	251.553	1.40401	0.251192	1.82748	0.0439133
	PE aa C38:2	693.094	864.971	1149.68	1.24798	0.354879	1.65877	0.0523528
	PE aa C22:2	3.6096	4.53118	4.61137	1.25531	0.0240405	1.27753	0.0534897
	PE aa C40:6	192.629	208.82	291.457	1.08405	0.657453	1.51304	0.063852
	PE aa C38:4	368.38	362.061	494.54	0.982847	0.919869	1.34247	0.112485
	PE aa C36:3	145.166	146.058	195.17	1.00614	0.972056	1.34446	0.12001
	PE aa C40:7	128.014	138.509	177.189	1.08199	0.736059	1.38414	0.12434
	PE aa C36:4	162.722	156.499	213.536	0.961759	0.841826	1.31227	0.138659
	PE aa C40:5	49.8562	60.6989	112.614	1.21748	0.653145	2.25877	0.16544
	PE aa C34:2	186.818	200.825	236.348	1.07498	0.727981	1.26512	0.19224
	PE aa C38:6	117.55	108.232	142.928	0.920737	0.715962	1.21589	0.302386
	PE aa C34:3	15.257	16.9239	19.5452	1.10926	0.641649	1.28107	0.305724
	PE aa C36:5	48.9167	40.9755	58.4945	0.837659	0.490434	1.1958	0.394426
	PE aa C38:7	9.45731	7.38951	9.22039	0.781355	0.413349	0.974949	0.90962
	PE ae C46:5	9.19446	16.0669	22.4561	1.74746	0.0390858	2.44235	0.0030357
	PE ae C46:6	45.1746	57.3378	78.0588	1.26925	0.00131553	1.72794	0.00426632
	PE ae C38:3	14.5054	24.7553	43.1752	1.70663	0.244894	2.9765	0.0477442
	PE ae C36:2	177.983	186.315	256.642	1.04681	0.742318	1.44195	0.0582561
	PE ae C38:2	55.4392	61.4762	84.742	1.10889	0.694769	1.52856	0.0977327
	PE ae C40:2	9.64655	12.8317	14.8802	1.33019	0.454364	1.54254	0.184102
	PE ae C38:4	76.0737	65.2852	95.1309	0.858184	0.339062	1.25051	0.190398
	PE ae C36:3	58.8572	53.5035	74.4672	0.90904	0.702678	1.26522	0.293932
	PE ae C40:3	8.29172	6.4525	10.3594	0.778185	0.437448	1.24936	0.297261
	PE ae C36:4	35.0672	24.7799	31.7626	0.706641	0.140072	0.905763	0.461294
	PE ae C36:5	396.656	322.497	431.211	0.813038	0.250184	1.08711	0.476873
	PE ae C34:3	11.3424	9.10762	10.4785	0.802974	0.368517	0.923837	0.585686
	PE ae C34:2	179.743	134.138	169.936	0.746276	0.212628	0.945434	0.711435
	PG aa C36:2	40.5892	49.3182	59.2027	1.21506	0.343158	1.45858	0.0779853
	PG aa C36:3	15.7248	16.4116	19.2987	1.04368	0.846028	1.22728	0.19111
	PG aa C36:4	4.26946	4.48792	5.37099	1.05117	0.732223	1.258	0.185603
	PG aa C38:5	0.90765	0.887371	0.54526	0.977658	0.94027	0.600738	0.22047
	PI a C36:2	42.6752	28.6619	46.1632	0.671629	0.159557	1.08173	0.687077
	PI a C38:4	63.4544	34.91	75.5604	0.550159	0.0486415	1.19078	0.383102
	PS aa C34:2	12.7417	10.1589	14.8043	0.797297	0.529528	1.16188	0.596456
	PS aa C36:2	130.635	98.499	166.127	0.754005	0.26466	1.27169	0.266294
	PS aa C36:3	11.2578	6.67502	13.7893	0.592924	0.196057	1.22487	0.487126
	PS aa C38:2	16.7118	18.6772	33.6851	1.1176	0.562286	2.01565	0.0357051
	PS aa C38:3	74.7426	48.675	107.275	0.651234	0.06378	1.43526	0.0965023
	PS aa C38:4	57.9592	43.196	75.3927	0.745282	0.185519	1.30079	0.157899
	PS aa C38:5	13.3085	8.98595	16.2007	0.675202	0.264892	1.21731	0.561059
	PS aa C40:2	34.2394	27.0329	43.9109	0.789525	0.341408	1.28247	0.214907
	PS aa C40:4	25.9795	23.6004	55.0797	0.908426	0.58444	2.12012	0.0255981
	PS aa C40:5	154.526	111.543	222.475	0.721838	0.197667	1.43973	0.132781
	PS aa C40:6	110.416	61.7399	117.246	0.559159	0.0574575	1.06186	0.761249
	PS aa C40:7	15.2861	9.72089	19.8728	0.635929	0.252019	1.30006	0.411427
	PS aa C42:2	52.6878	37.331	61.0404	0.708532	0.205511	1.15853	0.43935
	PS aa C42:4	56.4068	64.5696	86.1436	1.14471	0.227548	1.52719	0.042736
	PS aa C42:5	2.53008	3.7007	8.14352	1.46268	0.233442	3.21868	0.0273801
	PS ae C34:2	3.49463	14.6372	13.742	4.18848	0.0851625	3.93231	0.0779144
	PS ae C36:2	30.8788	61.0648	69.0083	1.97757	0.173443	2.23482	0.102852
	PC ae C44:5	8.31742	19.061	44.1466	2.29169	0.104827	5.30773	0.0226755
	PC ae C44:6	4.82252	10.4572	21.0459	2.16841	0.169052	4.3641	0.0233052
	LPE a C22:5	2.82522	2.58946	3.84313	0.916552	0.809467	1.36029	0.366351
	LPE a C22:6	3.62961	3.70353	4.54712	1.02037	0.957536	1.25279	0.47051
	PA aa C34:2	5.12085	4.38257	7.09832	0.855827	0.186402	1.38616	0.017039
	PA aa C36:2	1.49086	1.63399	2.31875	1.096	0.46871	1.55531	0.0171985
	PA aa C36:4	87.0947	79.8381	117.23	0.916681	0.582146	1.34601	0.0793238
	PA aa C38:4	89.0743	97.0503	133.235	1.08954	0.34489	1.49578	0.00839681
	PA aa C38:6	1.92544	2.45308	2.99584	1.27404	0.0504497	1.55592	0.00802965
	PC aa C34:4	90.7978	164.214	213.106	1.80856	0.0203042	2.34704	0.0062192
	PC aa C42:6	44.9344	77.0516	121.401	1.71476	0.120816	2.70175	0.0178848
	PC aa C40:5	257.431	348.807	574.235	1.35495	0.19925	2.23064	0.019005
	PC aa C32:3	59.8429	88.2299	98.0634	1.47436	0.000760023	1.63868	0.0211601
	PC aa C42:5	54.48	85.7959	128.025	1.57481	0.20247	2.34995	0.0309699
	PC aa C38:5	1468.35	1490.53	2582.12	1.01511	0.939271	1.75851	0.0328313
	PC aa C38:4	1056.05	1132.19	1852.27	1.0721	0.702331	1.75396	0.0333717
	PC aa C40:6	709.409	724.927	1192.23	1.02188	0.911688	1.6806	0.0337776
	PC aa C40:4	97.1615	131.925	205.463	1.35779	0.263164	2.11466	0.0340634
	PC aa C38:3	287.418	356.225	551.034	1.2394	0.347003	1.91719	0.0362753
	PC aa C36:4	1308.14	1342.28	2335.29	1.02609	0.890134	1.7852	0.0369529
	PC aa C36:2	5086.64	6549.15	7739.17	1.28752	0.24511	1.52147	0.0454564
	PC aa C36:3	2318.41	2497.02	3710.36	1.07704	0.712679	1.60039	0.0462361
	lysoPC a C20:3	7.218	5.473	13.9118	0.758243	0.350722	1.92738	0.142987
	lysoPC a C20:4	3.19392	3.45639	6.84757	1.08218	0.837346	2.14394	0.144235
	PC aa C40:3	90.4622	129.405	194.617	1.43048	0.293378	2.15136	0.0526409
	PC aa C40:2	313.986	530.201	629.133	1.68861	0.20271	2.0037	0.0542384
	PC aa C34:2	4798.81	5838.97	7383.19	1.21675	0.398476	1.53855	0.0580627
	PC aa C36:6	23.6326	41.2009	76.6726	1.74339	0.277641	3.24436	0.0625878
	PC aa C42:2	277.537	380.52	470.558	1.37106	0.309675	1.69548	0.063147
	PC aa C38:6	849.838	807.114	1405.35	0.949727	0.808342	1.65367	0.0701327
	PC aa C42:4	53.8553	67.1931	95.0078	1.24766	0.425191	1.76413	0.0773679
	PC aa C32:2	495.562	747.306	907.068	1.508	0.291834	1.83038	0.10384
	PC aa C36:5	272.346	291.129	515.979	1.06897	0.827181	1.89457	0.114261
	PC aa C30:2	9.71948	25.6964	22.3144	2.64381	0.15295	2.29585	0.119705
	PC aa C34:3	383.398	426.604	602.627	1.11269	0.673068	1.57181	0.121473
	PC ae C42:3	8.60225	15.9366	30.8352	1.85261	0.218106	3.58455	0.0367316
	PC ae C42:2	12.2546	29.2467	51.7557	2.38659	0.109415	4.22338	0.0367531
	PC ae C40:2	10.4308	30.6863	46.5448	2.94188	0.112331	4.46223	0.0433992
	PC ae C32:2	290.531	366.922	444.225	1.26294	0.257468	1.52901	0.0489629
	PC ae C42:4	15.4817	20.5956	35.9693	1.33032	0.384907	2.32335	0.0572855
	PC ae C42:5	33.4406	40.0882	64.8126	1.19879	0.492352	1.93814	0.0637059
	PC ae C38:5	361.42	338.587	538.265	0.936824	0.71043	1.48931	0.0724792
	PC ae C40:6	114.41	108.374	161.563	0.947246	0.774016	1.41214	0.0788584
	PC ae C40:3	23.0302	27.6703	42.1582	1.20148	0.563233	1.83056	0.0835667
	PC ae C34:3	94.8579	106.786	135.117	1.12574	0.572869	1.42442	0.0904506
	PC ae C38:2	92.448	131.183	165.14	1.41899	0.313777	1.7863	0.0954273
	PC ae C44:4	52.1228	76.2654	84.498	1.46319	0.0297523	1.62113	0.0993851
	PC ae C40:4	57.1118	60.6518	96.1198	1.06198	0.821351	1.68301	0.101142
	PC ae C36:4	469.585	397.296	608.161	0.846058	0.322664	1.2951	0.114147
