# Supplementary material for: Dysregulated cholesterol homeostasis results in resistance to ferroptosis increasing tumorigenicity and metastasis in cancer
Source: Nat Commun. 2021 Aug 24;12:5103. doi: 10.1038/s41467-021-25354-4 (PMC8385107; doi:10.1038/s41467-021-25354-4)
Supplement: Supplementary file 7 — Supplementary Data-4 [file 41467_2021_25354_MOESM7_ESM.xlsx]

## Sheet: Sheet2
Supplementary Data 4
Expression of mRNAs encoding proteins involved in lipid uptake in 27HCR versus 27HCS cells
qRT-PCR results of Fig.3e and additonal cell lines
4 technical replicates for each cell line, independent biological/experimental repeats refer to Resource Data file
Statistical significance is determined by two-tail unpaired Student's t test. P values of less than 0.05 are highlighted.
Gene	4T1					Gene	Py230					Gene	HCC1954					Gene	B16F10
	Fold Change	STD	P value	N			Fold Change	STD	P value	N			Fold Change	STD	P value	N			Fold Change	STD	P value	N
Scara3	0.56921	0.0901712	0.525969	4		Scara5	0.970918	0.124172	0.672359	4		SCARB1	0.864923	0.128457	0.126185	4		Scarb1	1.26627	0.100678	0.0063689	4
Scara5	0.246333	0.0124893	0.000919718	4		Scarb1	2.13854	0.19869	0.000753961	4		SCARB2	1.17042	0.0507401	0.276547	4		Scarb2	2.51203	0.165313	2.11327e-05	4
Scarb1	0.940199	0.160497	0.520987	4		Scarb2	0.970438	0.0926744	0.605389	4		CD36	12.3956	1.10185	0.000209803	4		ldlr	2.71017	0.205044	0.000120362	4
Scarb2	1.3744	0.21936	0.0866448	4		ldlr	0.669934	0.105273	0.00411369	4		LDLR	1.68237	0.124861	0.000313541	4		vldlr	1.3655	0.0662662	0.00123991	4
ldlr	1.14448	0.143851	0.218075	4		vldlr	11.3529	0.766896	6.45257e-05	4		vLDLR	1.05366	0.152407	0.54387	4		Fabp3	0.392915	0.0825373	0.000746328	4
vldlr	3.82441	0.41563	0.000349637	4		Fabp4	9.27082	0.540764	7.06568e-05	4		FABP5	0.803574	0.136992	0.0711224	4		Fabp4	4.45484	0.380471	0.000151396	4
Fabp3	2.33891	0.341438	0.00288215	4		Fabp5	1.79198	0.106194	0.000463203	4		ACSL1	0.708255	0.151473	0.0269996	4		Fabp5	3.50711	0.158743	1.27867e-06	4
Fabp4	1.84581	0.669575	0.0479037	4		Acsl1	0.788388	0.0988467	0.0194549	4		ACSL3	1.47986	0.237104	0.0219034	4		Fabp7	2.03843	0.18111	0.000478698	4
Fabp5	1.00381	0.128832	0.95845	4		Acsl3	2.06099	0.0995258	5.59418e-06	4		ACSL4	2.19855	0.362116	0.00446608	4		Fabp9	11.5255	5.22061	0.0731076	4
Fabp7	6.38573	0.736848	0.000580679	4		Acsl4	1.09215	0.0268635	0.00285748	4		ACSL5	0.46403	0.120378	0.0019519	4		Acsl1	0.772525	0.0654387	0.00243008	4
Fabp9	6.70166	0.972965	0.000212161	4		Acsl5	1.11017	0.13519	0.377322	4		ACSL6	2.45634	1.23588	0.099691	4		Acsl3	0.959318	0.120429	0.570347	4
Acsl1	0.89836	0.100225	0.243168	4		Dbi	0.432086	0.0172526	0.000255903	4		Dbi	1.70642	1.14963	0.307736	4		Acsl4	0.996718	0.113564	0.964608	4
Acsl3	0.676203	0.0882422	0.0289763	4		Slc27a1	1.15853	0.050726	0.0158512	4		Slc27a1	1.43997	0.0628096	0.00819565	4		Acsl5	2.28072	0.298191	0.00154691	4
Acsl4	0.573577	0.0617569	0.000265482	4		Slc27a3	2.7341	0.192759	0.000182806	4		Slc27a2	2.23724	0.192138	8.2315e-05	4		Acsl6	0.247621	0.0425262	1.09386e-05	4
Acsl5	0.816041	0.0861286	0.0205837	4								Slc27a3	2.21587	0.0919319	4.70508e-06	4		Dbi	2.89005	0.324987	0.00121863	4
Acsl6	3.5623	0.926601	0.0106189	4								Slc27a4	1.49604	0.217826	0.0197954	4		Slc27a1	1.52462	0.216144	0.0337062	4
Dbi	0.77051	0.0463728	0.0328336	4								Slc27a5	2.57634	0.197249	0.000174215	4		Slc27a3	1.12396	0.145473	0.2614	4
Slc27a1	0.653519	0.0750257	0.728323	4														Slc27a6	0.503467	0.0289154	0.0032364	4
Slc27a3	0.984145	0.0306857	0.921794	4
Slc27a6	0.903021	0.105424	0.576085	4
		4T1						Py230					HCC1954							B16F10
