# Supplementary material for: Dysregulated cholesterol homeostasis results in resistance to ferroptosis increasing tumorigenicity and metastasis in cancer
Source: Nat Commun. 2021 Aug 24;12:5103. doi: 10.1038/s41467-021-25354-4 (PMC8385107; doi:10.1038/s41467-021-25354-4)
Supplement: Supplementary file 8 — Supplementary Data-5 [file 41467_2021_25354_MOESM8_ESM.xlsx]

## Sheet: Raw Data and plot
Supplementary Data 5	Expression of mRNAs encoding proteins associated with ferroptosis in 27HCR versus 27HCS cells
qRT-PCR results of Fig.4c and Supplementary Fig.6b
3-4 technical replicates for each cell line
Statistical significance is determined by two-tail unpaired Student's t test. P values of less than 0.05 are highlighted.
Cell line		B16F10					Py230					HCC1954					MDAMB436					4T1
	Gene	Fold change	STD	P value	N	Gene	Fold change	STD	P value	N	Gene	Fold change	STD	P value	N	Gene	Fold change	STD	P value	N	Gene	Fold change	STD	P value	N
Lipid Peroxidation	Gpx4	1.38445	0.0545565	0.105452	3	GPX4	0.626957	0.0369229	0.0483797	3	GPX4	0.487625	0.0599097	0.0265089	3	GPX4	0.904111	0.0161109	0.330948	4	GPX4	0.794087	0.146248	0.120757	3
	Acsl4	1.39007	0.0666164	0.00954405	3	Acsl4	0.6635	0.0227748	0.0580403	3	Acsl4	1.42104	0.0352462	0.000166111	3	Acsl4	0.607832	0.043682	5.64591e-05	4	ACSL4	0.886042	0.0554672	0.0930945	3
	Lpcat3	1.79544	0.0793899	0.000378135	3	Lpcat3	0.446194	0.0123207	0.00142114	3	Lpcat3	0.332075	0.0268845	0.000149431	3	LPCAT3	0.423539	0.0120603	0.0409979	4	Lpcat3	1.52493	0.112623	0.00587278	3
	PEBP1	1.10647	0.0469213	0.0426123	3	PEBP1	0.517223	0.0102478	0.00336832	3	PEBP1	0.751004	0.106503	0.0374512	3	PEBP1	0.831967	0.0914675	0.107458	4	PEBP1	1.43345	0.0544846	0.07892	3
Anti-oxidant Defense	Slc7a11	1.99291	0.261056	0.0138579	3	Slc7a11	5.02689	0.522732	0.00062373	3	Slc7a11	0.702698	0.0345842	0.02153	3	SLC7a11	0.729755	0.301927	0.172343	4	Slc7a11	4.57911	0.576994	1.65911e-05	3
	Slc3a2	1.45917	0.114234	0.00658357	3	Slc3a2	0.864105	0.0710941	0.320386	3	Slc3a2	0.404647	0.0321868	6.41072e-05	3	SLC3a2	0.929056	0.412683	0.753914	4	Slc3a2	0.647157	0.070559	0.00554101	3
	FDFT1	1.49157	0.143088	0.0157645	3	FDFT1	0.33331	0.0212613	0.00303609	3	FDFT1	0.785935	0.0907366	0.0940639	3	FDFT1	0.776644	0.129378	0.0342827	4	FDFT1	0.723158	0.0374742	0.00310671	3
	GCLC	1.21665	0.0736203	0.0176136	3	GCLC	0.677365	0.0293941	0.00192481	3	GCLC	0.836402	0.097292	0.110487	3	GCLC	0.792866	0.208227	0.196201	4	Gclc	0.72521	0.119881	0.0397445	3
	GCLM	1.90925	0.129032	0.0016428	3	GCLM	0.449341	0.00446963	0.00351274	3	GCLM	0.648227	0.0430937	0.0166222	3	GCLM	0.740699	0.119919	0.054314	4	Gclm	1.07159	0.0595657	0.480576	3
	GSS	0.969625	0.0967015	0.728661	3	GSS	0.811349	0.0721709	0.025498	3	GSS	0.795552	0.0506959	0.227052	3	GSS	1.05235	0.100653	0.445378	4	Gss	1.36509	0.0720571	0.228558	3
	CARS	1.2736	0.0224212	0.0146015	3	Cars	0.609956	0.0105408	0.0014185	3	Cars	0.328989	0.00825264	0.0082851	3	Cars	0.772194	0.0285044	0.0234523	4	CARS	1.15593	0.0541189	0.0406618	3
	CBS	1.53661	0.728369	0.350572	3	CBS	0.471984	0.00920737	0.0103939	3	CBS	0.56918	0.00567619	0.0223797	3	CBS	0.808333	0.0843209	0.0447822	4	CBS	NA	NA	NA	3
	Nox4	0.634119	0.0598246	0.00345517	3	Nox4	0.0760098	0.00565078	0.00173551	3	FSP1	1.50217	0.152924	0.0214557	3	FSP1	1.13266	0.0533	0.125934	4	Fsp1	1.72026	0.374881	0.0756179	3
	NRF2	0.932923	0.00695973	0.207518	3	NRF2	0.705113	0.00967122	0.131802	3	Nox4	NA	NA	NA	3	Nox4	NA	NA	NA	4	Nox4	0.937089	0.143544	0.615355	3
	Nqo1	1.4233	0.142918	0.0229007	3	Nqo1	0.0416028	0.00109239	0.00257484	3	NRF2	0.618192	0.114578	0.0162441	3	NRF2	0.910051	0.0962395	0.47585	4	NRF2	1.51541	0.188321	0.0549839	3
Iron Metabolism	Mt1	2.20348	0.165344	0.00177104	3	MT1	0.464478	0.0241656	0.00135682	3	Nqo1	0.763605	0.0844943	0.0248664	3	Nqo1	1.12228	0.127042	0.177717	4	Nqo1	0.693698	0.162756	0.0690724	3
	TFRC	3.47534	0.185707	0.000969057	3	TFRC	0.420352	0.0269076	0.00479239	3	MT1G	NA	NA	NA	3	MT1G	NA	NA	NA	4	MT1	1.24556	0.053764	0.00422205	3
	IREB2	0.92166	0.0670116	0.215457	3	IREB2	0.48388	0.03332	4.6381e-05	3	TFRC	0.589082	0.100132	0.122169	3	TFRC	0.56498	0.0451227	0.00498672	4	TFRC	1.51528	0.0370656	0.00491275	3
	NcoA4	1.3548	0.0953133	0.00834853	3	NcoA4	0.381971	0.0234714	4.46517e-05	3	IREB2	0.790616	0.0781612	0.117029	3	IREB2	0.579613	0.043822	0.0155365	4	IREB2	1.72257	0.0449983	0.00346534	3
	Fth1	1.5645	0.1619	0.0237245	3	Fth1	0.425113	0.02536	0.0423569	3	Ncoa4	0.68005	0.065846	0.0125687	3	NcoA4	0.763938	0.0642186	0.014223	4	NCoA4	1.24889	0.246185	0.218595	3
	Hspa5	1.3489	0.00501258	0.0223725	3	Hspa5	0.354441	0.0135959	0.0169697	3	FTH1	0.586168	0.0376216	0.00433776	3	FTH1	1.19043	0.104581	0.0856627	4	FTH1	1.04158	0.0704149	0.443943	3
	Hspb1	0.770979	0.112105	0.0541754	3	Hspb1	0.840188	0.0663451	0.0319088	3	Hspa5	0.932249	0.0800624	0.427319	3	Hspa5	0.943566	0.126841	0.465016	4	Hspa5	1.45202	0.0818293	0.00256112	3
Ferroptosis Marker	Chac1	2.04699	0.181269	0.00777433	3	Chac1	1.97725	0.0786936	0.000122886	3	Hspb1	0.689713	0.0197026	0.0296469	3	Hspb1	0.855835	0.0534278	0.00929765	4	Hspb1	0.599348	0.0532538	0.00899956	3
	Fancd2	1.55674	0.101935	0.00351925	3	Fancd2	1.0483	0.112995	0.593916	3	Chac1	0.531474	0.0564282	0.00405153	3	Chac1	1.08509	0.161038	0.399244	4	Chac1	2.65672	0.153302	0.00283374	3
	Cox2	NA	NA	NA	3	Cox2	0.532737	0.0870293	0.0395652	3	Fancd2	0.632592	0.0538303	0.0746578	3	FANCD2	0.701228	0.148896	0.0306746	4	FANCD2	0.807881	0.106107	0.0735798	3
											Cox2	1.93966	0.132593	0.00164852	3	Cox2	5.62919	0.92388	0.00174433	4	Cox2	2.04835	0.174369	0.00520746	3
	NRF2 target genes
			B16F10											Py230
			HCC1954											MDAMB436
			4T1
