# Supplementary material for: Dysregulated cholesterol homeostasis results in resistance to ferroptosis increasing tumorigenicity and metastasis in cancer
Source: Nat Commun. 2021 Aug 24;12:5103. doi: 10.1038/s41467-021-25354-4 (PMC8385107; doi:10.1038/s41467-021-25354-4)
Supplement: Supplementary file 9 — Supplementary Data-6 [file 41467_2021_25354_MOESM9_ESM.xlsx]

## Sheet: qRT-PCR primers
Supplementary Data -6	qRT-PCR primer sequences used for gene expression analysis
Name	Forward primer	Reverse primer	Species
GPX4	GAGGCAAGACCGAAGTAAACTAC	CCGAACTGGTTACACGGGAA	Human
LPCAT3	GGAGCTGAGCCTTAACAAGTT	CAAAGCAAAGGGGTAACCCAG	Human
PEBP1	CTACACCTTGGTCCTGACAGA	GAGCCCACATAATCGGAGAGG	Human
36B4	GGACATGTTGCTGGCCAATAA	GGGCCCGAGACCAGTGTT	Human
SOAT1	CTTTGTGCCCCCTTGTTTCG	CCAGCAGTGCAAAAAGGCAA	Human
SCD	GCCCCTCTACTTGGAAGACGA	AAGTGATCCCATACAGGGCTC	Human
HMGCR	TGATTGACCTTTCCAGAGCAAG	CTAAAATTGCCATTCCACGAGC	Human
HMGCS	CATTAGACCGCTGCTATTCTGTC	TTCAGCAACATCCGAGCTAGA	Human
LDLR	ACCAACGAATGCTTGGACAAC	ACAGGCACTCGTAGCCGAT	Human
ACACA	CATGCGGTCTATCCGTAGGTG	GTGTGACCATGACAACGAATCT	Human
FASN	AAGGACCTGTCTAGGTTTGATGC	TGGCTTCATAGGTGACTTCCA	Human
LDLR	GCCAAGACGGGAAATGCATC	AGCTGAAGTCCCCGGATTTG	Human
SCARB1	CATGCCCAACATCCTGGTCT	CCCCACATGATCTCACCCAC	Human
SCARB2	CCATAGAAGGCATGCACCCA	TGGAACCTCTTGGCTGCTTT	Human
CD36	GGAAGTGATGATGAACAGCAGC	AGACTGTGTTGTCCTCAGCG	Human
MSR1	ATACCCAGGTGTTCAAGCCG	TGTGAACAGGCTCTTGTCCC	Human
MARCO	GCTATGGGACGAGATGGAGC	TTGCTGCCCTTCTCTCCTTG	Human
SCARA3	CCGGAACCTCTCCATGATCG	GCCCTTTCACGCCCATATCT	Human
COLEC12	TGGTAGGGAGAGAGAGCCAC	CCATGACCCCAGTTATCCGG	Human
SCARA5	TGGGACAAGAAGGACGGAGA	AGGCAACGTCATCCATCCAG	Human
vLDLR	GCGCCCATTCTACTCAGTGT	AGGTGAACTCGTCGGGACTA	Human
FABP3	GGGGTGGAGTTCGATGAGAC	CTCTTGCCCGTCCCATTTCT	Human
FABP5	ACCACAGCTGATGGCAGAAA	TGCTTTCCTTCCCATCCCAC	Human
FABP7	CTACCTGGAAGCTGACCAACA	GCTGAGAGTCCTGATGACCAC	Human
SLC27A1	GTTTCAACAGCCGCATCCTG	GATCTGACCCACAAGGAGGC	Human
SLC27A2	CAAGGCCCCGGTTTCTAAGA	GGTTAAAGCCCTCCTCCACC	Human
SLC27A3	CGCTTTGGACCTTATGCAGC	TCGAAGCCCTCATTTGCCAT	Human
SLC27A4	ACTGTAGCCTGGGCAACTTC	CCATGGTGTCCTCGTTGACA	Human
SLC27A5	CGACGGGGAGAAGTTGTACC	GTTTGAACGTGCTGGTGACC	Human
SLC27A6	TTGGGACCGTACTGGAGACA	GCCACACCATAGACGTTTGC	Human
DBI	TGGAGGTCAGGGGAAGTACG	GGCTTGGTCTTAAGGTGCCT	Human
ACSL1	GCTCTCGGAAACCAGACCAA	AAGCCCTTCTGGATCAGTGC	Human
ACSL3	GGAGGTCCAGCCATTGTTCA	CAACAGTGATGATGTGCCGC	Human
ACSL4	CTGCTTCTGCTGCCCAATTG	GTGCTCCAACTCTGCCAGTA	Human
ACSL5	ACCAGCCCTACAGATGGCTA	CCGACAAACTGGTCTGGTGA	Human
ACSL6	GTGCACAGCTGGATGTACCT	TTGCAGGCCCAGTAGTTCAG	Human
Gpx4	GATGGAGCCCATTCCTGAACC	CCCTGTACTTATCCAGGCAGA	Mouse
Lpcat3	GACGGGGACATGGGAGAGA	GTAAAACAGAGCCAACGGGTAG	Mouse
Peb1	CCAGCAGCATTTCATGGGAC	TGGTGCCACTCCCTGAATTTG	Mouse
36B4	AGATTCGGGATATGCTGTTGGC	TCGGGTCCTAGACCAGTGTTC	Mouse
Soat1	G​A​A​A​C​C​G​G​C​T​G​T​C​A​A​A​A​T​C​T​G​G	T​G​T​G​A​C​C​A​T​T​T​C​T​G​T​A​T​G​T​G​T​C​C​	Mouse
Scd	CCTCTTCGGGATTTTCTACTACA	TCCAGTTTTCCGCCCTTCTC	Mouse
Hmgcr	TTGGCCTCCATTGAGATCCG	CTGCTCAGCACGTCCTCTTC	Mouse
Hmgcs1	GGTCTCCTTGCTTTGCTCGT	GTGAAAGAGCTGTGTGAAGGAC	Mouse
Ldlr	CAGCCTAGAGGGGTGAACTG	CCTGGGTGGTCAGTACAGTG	Mouse
Acaca	TCAGAACGGCCACTACGACA	CGCCACTTTAGCGTTGGTGG	Mouse
Fasn	GGAGGTGGTGATAGCCGGTAT	TGGGTAATCCATAGAGCCCAG	Mouse
Scara3	TCCTTGGCCCAGTCCATCTA	CTCCTCCTGGACCTTCCTGA	Mouse
Cd36	GACGTGGCAAAGAACAGCAG	ATGGCTCCATTGGGCTGTAC	Mouse
Scarb2	TCTTCCCGTCAGACTTGTGC	CAGCGTTTTCGGAGGTGTTG	Mouse
Scarb1	GAGCCAGTAGTTCTGCCGTT	GTGAAGAACCTGGGGCATCA	Mouse
Msr1	CGCACGTTCAATGACAGCAT	AATGAGGGCAGCCTTGAAGG	Mouse
Colec12	AAGCACGGTCAGCTCATCAA	GGTGGTCCCTGAGATCCTCT	Mouse
Marco	GCATGCTCGGTTACTCCAGA	TCTCTGTGCCCCGACAATTC	Mouse
Scara5	TCGCCTTGAGGAACATCACC	TGGGTCACCTCTCTCTCCTG	Mouse
Scara3	ATCCTTCGCAATGTCACCGT	GTCCCAGATTGCCAGGATCC	Mouse
Colec12	GAAGTGGCTAGACGGGTCAC	AGTCATTCCACTGTCCTGCG	Mouse
Vldlr	GAGACCCTGACTGCAAGGAC	AGCCATCAACACAGTCTCGG	Mouse
Fabp1	CCGGCAAGTACCAATTGCAG	TCTGACACCCCCTTGATGTC	Mouse
Fabp2	ACTGACAATCACACAGGATGGA	TTTCCCTCAATGGTCCAGGC	Mouse
Fabp3	GAGTTCGACGAGGTGACAGC	CGTTCCACTTCTGCACATGG	Mouse
Fabp4	AACTGGGCGTGGAATTCGAT	TTCCATCCCACTTCTGCACC	Mouse
Fabp6	CGATGAGTTCATGAAGCGCC	GTGAAGTCCTGTCCGTCCTG	Mouse
Fabp7	TGATCCGGACACAATGCACA	AGCTTGTCTCCATCCAACCG	Mouse
Fabp9	TGCAGGAACACGGAGATCTC	ACCTGGATCATTGACCCACC	Mouse
Slc27a1	CGCCGATGTGCTCTATGACT	ACACAGTCATCCCAGAAGCG	Mouse
Slc27a2	AACACATCGCGGAGTACCTG	TGACTGTGGGATTGAAGCCC	Mouse
Slc27a3	CGTGATCTACCTCGCACTCC	TGTTTCTGGCAATCGTCCCA	Mouse
Slc27a5	TGGGTGAAATCCTGCGGTAC	GACCAAAGCGTTGCTGGAAG	Mouse
Slc27a6	TGTTTCGGAAGGGAGACGTG	GTGGTTGCGACGTTTTCTCC	Mouse
Dbi	TGAAGCGCCTCAAGACTCAG	TGTTCCACGAGTCCCACTTG	Mouse
Acsl1	GGAAGCCAAACCAGCCCTAT	GAACCCCTTCTGGATCAGCC	Mouse
Acsl3	AAACCAAAGGCCAACATCGC	TGAACAATGGCTGGACCTCC	Mouse
Acsl4	TAATCCCGCCATGGAAGCTG	TCCATGGCTCTGGGCTTAAC	Mouse
Acsl5	AGCTGGAAGATGTGGCTGAC	CCCAGTGTGAAGCCATCCAT	Mouse
Acls6	ACATCAAGCTGGTCGATGCA	GCCTCCTTTGTCCTGTCCTC	Mouse
