# Supplementary material for: Dysregulated cholesterol homeostasis results in resistance to ferroptosis increasing tumorigenicity and metastasis in cancer
Source: Nat Commun. 2021 Aug 24;12:5103. doi: 10.1038/s41467-021-25354-4 (PMC8385107; doi:10.1038/s41467-021-25354-4)
Supplement: Supplementary file 11 — Source Data [file 41467_2021_25354_MOESM11_ESM.xlsx]

## Sheet: Fig1
Figure 1a
Independent biological repeat-1	MCF7 (CFS)
n=5 technical replicates	MCF7	DMSO					27HC-1uM					Fold change	SD	P value
Cells grow in 5 independent wells of 96-well plate	Day3	1302	1226	799	1599	1215	1621	1528	1448	1283	1030	1.12522	258.836	0.379362
	Day5	1261	2876	1681	2440	2545	4078	3720	2401	2530	2549	1.41424	831.84	0.0882775
	Day7	2800	2905	4113	3620	2430	5725	4868	3653	6370	3699	1.53233	1283	0.0327019
	MCF7 (FBS)
	MCF7	DMSO					27HC-1uM					Fold change	SD	P value
	Day3	3184.12	3256.12	2988.12	3193.12	2990.12	3303.12	3630.12	3360.12	2781.12	3449.12	1.05842	247.063	0.283799
	Day5	9757.12	9416.12	9542.12	8287.12	8340.12	7168.12	8762.12	6643.12	8511.12	8166.12	0.865645	997.897	0.0466354
	Day7	5265.12	6024.12	5060.12	6043.12		1874.12	3464.12	3040.12	4191.12	2592.12	0.541668	1519.62	0.00114582
Independent biological repeat-2	MCF7 (CFS)
n=5 technical replicates	Day	DMSO					27HC-1uM					27HC-2.5uM					27HC-5uM
Cells grow in 5 independent wells of 96-well plate	1	26733	25237	27654	23286	21160	26733	25237	27654	23286	21160	26733	25237	27654	23286	21160	26733	25237	27654	23286	21160
	3	26733	25237	27654	23286	21160	26733	25237	27654	23286	21160	26733	25237	27654	23286	21160	26733	25237	27654	23286	21160
	5	36723	38660	30216	37837	31510	41474	44681	47563	40841	35278	53733	56042	44301	52676	55691	49106	53534	49086	62024	45736
	7	41303	38545	32430	30395	43220	45475	49341	50496	44416	56201	52828	53721	57019	53335	54277	52921	61757	35899	47733	41107
	MCF7 (FBS)
	Day	DMSO					27HC-1uM					27HC-2.5uM					27HC-5uM
	1	17955	19210	19354	17302	17506	17955	19210	19354	17302	17506	17955	19210	19354	17302	17506	17955	19210	19354	17302	17506
	3	17955	19210	19354	17302	17506	17955	19210	19354	17302	17506	17955	19210	19354	17302	17506	17955	19210	19354	17302	17506
	5	42400	42626	43113	45781	40078	50002	49552	54595	54340	52665	54303	51583	60140	52160	56032	48564	46242	54934	44261	52365
	7	52853	47932	48881	52233	52733	54913	52649	55308	63810	59887	55745	53682	63129	59162	49529	48079	42189	46283	42091	39794
Independent biological repeat-3
n=5 technical replicates	MCF7 (CFS)
Used in Figure	Day	DMSO					27HC-1uM					27HC-2.5uM					27HC-5uM
Cells grow in 5 independent wells of 96-well plate	1	25238	25900	25036	24694	24892	25238	25900	25036	24694	24892	25238	25900	25036	24694	24892	25238	25900	25036	24694	24892
	3	22968	21747	22754	25336	27905	20707	21286	24545	30925	33109	25905	26536	31973	35319	35566	28284	30898	29653	39844	42333
	5	30270	29790	33898	40462	34580	28747	26063	39619	44406	39883	42718	38252	46173	53013	75601	56571	54039	55178	64098	53113
	7	33879	37297	31876	32816	48200	37419	39852	43132	43875	66398	61963	61557	66319	82246	76528	53716	50380	58779	54743	61489
	MCF7 (FBS)
	Day	DMSO					27HC-1uM					27HC-2.5uM					27HC-5uM
	1	16196	16954	16370	16171	15016	16196	16954	16370	16171	15016	16196	16954	16370	16171	15016	16196	16954	16370	16171	15016
	3	46058	48504	50822	48257	43655	53041	56597	55922	47765	37311	47973	50330	50707	45010	44644	46809	50700	49168	55103	43276
	5	94445	106488	128674	95004	115925	95484	96045	96917	100468	92586	87233	91039	90159	94216	97492	58450	66133	58612	65114	53586
	7	112184	99560	96896	95330	100746	123445	125077	130856	114698	100486	106871	113194	121700	106748	74688	62981	64666	56047	48476	46523
Different cell seeding densities and plate readers were used for Repeat 1 and other two Repeats
Figure 1b
n=3 technical replicates	MCF7 (CFS)
Used in Figure			Number of colonies
Cells grow in 3 independent wells of 6-well plate	Control	6	5	13
	27HC-1µM	30	48	53
	MCF7 (FBS)
			Number of colonies
	Control	58	72	61
	27HC-1µM	11	14	12
Figure 1c
4T1
Independent biological repeat-1	4T1	DMSO					27HC-1uM					Fold change	SD	P value
n=5 technical replicates	Day3	12163	10077	10702	6447	10390	8657	8873	8093	11830	6796	0.888909	1963.89	0.405401
Cells grow in 5 independent wells of 96-well plate	Day5	61245	68621	61992	68529	57804	49242	51186	50876	45831	47288	0.768164	8541.78	0.000925609
	Day7	55564	51797	44084	44426	46984	39308	36866	32579	41187	29727	0.739812	8083.2	0.00339271
Independent biological repeat-2	4T1	DMSO					27HC-1µM					27HC-5µM
n=5 technical replicates	Day1	13552	13435	13594	14295	13899	13552	13435	13594	14295	13899	14078	13834	13088	13249	12214
Cells grow in 5 independent wells of 96-well plate	Day3	81412	74140	66533	70624	68628	49535	51868	53032	50710	55627	48462	47612	43588	48046	43297
	Day5	72696	81433	81309	81310	109865	65559	69798	65245	70368	73757	20622	21088	18350	19538	21331
	Day7	89103	83402	83884	88115	90705	58690	62821	63106	61356	61837	16989	18936	18369	17197	16602
Independent biological repeat-3	4T1	DMSO					27HC-1µM					27HC-2.5µM					27HC-5µM
n=5 technical replicates	Day1	8622	8781	9134	8516	8991	8851	9100	9017	9402	8569	9219	8982	8991	9470	9974	8295	8841	9466	9197	8559
Used in Figure	Day3	42406	24646	47696	45986	46576	43631	40389	38245	40776	39343	45541	30277	61745	56530	53433	36473	32137	34925	35922	30198
Cells grow in 5 independent wells of 96-well plate	Day5	93383	90069	86695	80707	86934	78294	80927	81486	82929	80395	67004	67044	73548	76711	62494	36232	42787	39361	46143	34231
	Day7	73695	71405	73889	73296	70607	69788	72908	70540	74239	67871	65661	66049	60700	60017	58070	33769	39741	31873	34762	31636
Met1
Independent biological repeat-1	Met1	DMSO					27HC-1uM					Fold change	SD	P value
n=5 technical replicates	Day3	5457	6024	5758	5570	5140	4953	4636	4377	4089	4580	0.809868	638.709	0.000863812
Cells grow in 5 independent wells of 96-well plate	Day5	22662	25319	28221	24059	18894	25856	25104	17100	24923	28617	1.02052	3678.87	0.847737
	Day7	26650	23622	28654	33218	33475	24475	30899	34691	34920	24916	1.02941	4441.35	0.780197
Independent biological repeat-2	Met1	DMSO					27HC-1uM					Fold change	SD	P value
n=5 technical replicates	Day3	14511.1	11622.1	12971.1	13176.1	12801.1	14414.1	13199.1	11179.1	11805.1	12646.1	0.971759	1099.54	0.6268
Cells grow in 5 independent wells of 96-well plate	Day5	31175.1	30446.1	30031.1	31037.1	31218.1	32946.1	30453.1	29283.1	34357.1	30512.1	1.02368	1477.78	0.484393
	Day7	33423.1	36842.1	32467.1	29404.1	32255.1	32689.1	34843.1	34148.1	38243.1	38204.1	1.08356	2836.71	0.131882
	Met1	DMSO					27HC-1µM					27HC-2.5µM					27HC-5µM
Independent biological repeat-3	Day1	2992.17	3230.17	3197.17	2587.17	2563.17	3144.17	2663.17	2794.17	3188.17	3020.17	3633.17	3021.17	2947.17	3073.17	3262.17	3505.17	2693.17	2870.17	2984.17	3084.17
n=5 technical replicates	Day3	14323.2	15718.2	14105.2	14662.2	15766.2	15108.2	11949.2	16229.2	17071.2	17011.2	15783.2	16638.2	17013.2	16422.2	16366.2	17685.2	14485.2	17349.2	18248.2	15027.2
Used in Figure	Day5	61757.2	61487.2	58685.2	80813.2	60065.2	81965.2	64624.2	89634.2	75376.2	70701.2	94755.2	88654.2	87385.2	83565.2	81582.2	66650.2	69236.2	76916.2	79515.2	79148.2
Cells grow in 5 independent wells of 96-well plate	Day7	95704.2	89292.2	95629.2	90590.2	85629.2	90579.2	87615.2	90039.2	98323.2	95445.2	76444.2	86889.2	85714.2	82980.2	90214.2	77586.2	90657.2	76790.2	90051.2	93979.2
MDAMB436
Independent biological repeat-1	MDAMB436	DMSO					27HC-1µM					27HC-5µM
n=5 technical replicates	Day1	9454	9463	9340	9701	9532	9454	9463	9340	9701	9532	9454	9463	9340	9701	9532
Cells grow in 5 independent wells of 96-well plate	Day3	12357	12339	12011	12697	12010	12102	11810	12006	12520	12273	11618	11764	11147	11491	11541
	Day5	21453	22413	20411	22103	19854	17435	19313	20591	22365	19931	12697	12940	12579	12398	11574
	Day7	29472	29717	27910	26591	21920	21798	25917	29429	25438	25771	9733	10829	10430	10782	10125
Independent biological repeat-2
n=5 technical replicates	MDAMB436	DMSO					27HC-1µM					27HC-5µM
Cells grow in 5 independent wells of 96-well plate	Day1	10421	9594	9681	9586	9749	10421	9594	9681	9586	9749	10421	9594	9681	9586	9749
	Day3	13931	13080	13154	13178	12815	14449	15118	14277	13370	13930	14227	13545	13049	12092	12553
	Day5	19144	18402	18023	18741	18075	17991	16744	16903	18205	17789	13055	12888	12688	13668	15370
	Day7	35255	35930	38256	37456	34120	25500	24445	25876	27295	28391	10423	9941	10732	10300	10882
Independent biological repeat-3
n=5 technical replicates	MDAMB436	DMSO					27HC-1µM					27HC-2.5µM					27HC-5µM
Used in Figure	Day1	5670	5590	5595	5578	5775	5538	5626	5597	5570	4726	5489	5368	5463	5366	5364	5675	5728	5573	5616	5424
Cells grow in 5 independent wells of 96-well plate	Day3	6178	6840	6497	6507	6783	6540	6706	6786	6435	6922	6549	6819	6649	6864	6596	6991	6940	6751	6258	6901
	Day5	9436	8971	9793	9205	8848	10283	9497	9054	9433	9178	8960	8953	8666	8770	8913	8560	8539	8498	7904	8258
	Day7	11691	12757	12700	13711	12899	11542	11417	12437	12433	13370	9949	10873	10029	11048	10332	6834	7937	6875	7191	6709
MDAMB231
Independent biological repeat-1	MDAMB231	DMSO					27HC-1uM					Fold change	SD	P value
n=5 technical replicates	Day3	1757	1723	1371	1544	1441	2123	1658	1530	1669	1613	1.09661	207.887	0.276532
Cells grow in 5 independent wells of 96-well plate	Day5	6566	7721	3673	4316	5584	6792	6698	4376	6879	4845	1.0621	1370.9	0.714973
	Day7	10538	7299	9832	9121	8446	9563	8867	8280	8977	10897	1.0298	1074.64	0.716257
Independent biological repeat-2	MDAMB231	DMSO					27HC-1uM					Fold change	SD	P value
n=5 technical replicates	Day3	3900.12	3925.12	4096.12	3758.12	3970.12	4084.12	3655.12	3708.12	3562.12	3955.12	0.965139	181.702	0.26458
Cells grow in 5 independent wells of 96-well plate	Day5	14851.1	13330.1	13322.1	12136.1	13348.1	10782.1	9166.12	9868.12	13776.1	11854.1	0.827714	1829.52	0.044754
	Day7	13253.1	11255.1	9372.12	10402.1	12351.1	9565.12	8864.12	9680.12	9258.12	7603.12	0.794062	1695.14	0.0237367
Independent biological repeat-3	MDAMB231	DMSO					27HC-1µM					27HC-2.5µM					27HC-5µM
n=5 technical replicates	Day1	1629.17	1574.17	1573.17	1852.17	1634.17	1714.17	2117.17	1583.17	1602.17	1872.17	1424.17	1670.17	1903.17	1765.17	1828.17	2756.17	2045.17	1683.17	2073.17	2129.17
Used in Figure	Day3	4104.17	4283.17	5179.17	5367.17	5764.17	5258.17	5073.17	3865.17	5312.17	4976.17	3781.17	4052.17	4883.17	4721.17	5202.17	4688.17	3973.17	3134.17	4063.17	3904.17
	Day5	7991.17	11720.2	12796.2	18114.2	19984.2	12212.2	12762.2	7599.17	18610.2	26004.2	15006.2	14072.2	10727.2	8767.17	14252.2	8538.17	11352.2	9582.17	12053.2	9054.17
	Day7	43169.2	41418.2	43136.2	45274.2	42958.2	47796.2	40538.2	50105.2	45992.2	55640.2	51177.2	49482.2	47634.2	44998.2	46348.2	27970.2	30632.2	28105.2	33497.2	31720.2
Py230
Independent biological repeat-1	Py230	DMSO					27HC-1uM					27HC-2.5uM					27HC-5uM
n=5 technical replicates	Day1	5994	6023	6131	6108	5894	5628	5509	5736	5591	5522	5522	5454	5527	5641	5666	5431	5387	5480	5499	5951
Cells grow in 5 independent wells of 96-well plate	Day3	8027	8302	8248	8660	8005	7752	8012	8956	8708	8594	8132	8332	8892	8676	8507	7970	8135	8181	8217	8119
	Day5	13389	14584	15203	15173	15311	15030	15147	16117	16109	17342	13817	15230	15782	16570	16163	12955	11910	12871	13361	14321
	Day7	19619	19101	17761	18916	19192	22066	21474	21864	21287	22248	23650	23113	22475	23304	23938	15177	14989	14676	15266	15398
Independent biological repeat-2	Py230	DMSO					27HC-1µM					27HC-5µM
n=5 technical replicates	Day1	9854	9211	9518	9107	9353	9208	10942	9542	9112	8837	9826	10712	10211	9936	9794
Used in Figure	Day3	22554	23013	23261	21913	22119	23153	24261	21406	21998	19735	7572	7973	7089	7323	7006
Cells grow in 5 independent wells of 96-well plate	Day5	42513	37013	41300	38667	34421	38645	37945	35602	38288	36055	6873	6988	6838	6830	6627
	Day7	62768	68673	46614	53561	81996	43098	38583	45275	60872	64891	7014	6891	6828	6816	6610
	Day9	95703	99485	60174	102848	98416	72973	73681	51654	53448	42739	6461	6937	6704	6627	6576
HCC1954
Independent biological repeat-1	HCC1954	DMSO					27HC-1µM					27HC-5µM
n=5 technical replicates	Day1	13112	13231	13205	12300	12968	13112	13231	13205	12300	12968	13112	13231	13205	12300	12968
Used in Figure	Day3	39332	42090	36821	36821	30789	31683	33631	36879	35445	32380	27591	26746	27519	26590	21512
Cells grow in 5 independent wells of 96-well plate	Day5	83343	97891	89793	80640	81922	43484	44161	46867	42204	39872	24719	26763	28227	32091	22180
	Day7	125219	125605	126992	123407	104803	33748	38397	33244	32973	22595	16019	20268	19711	18696	13266
Independent biological repeat-2
n=5 technical replicates	HCC1954	DMSO					27HC-1µM					27HC-5µM
Cells grow in 5 independent wells of 96-well plate	Day1	4839	4516	4893	4590	4719	4308	4191	4374	4400	4315	4509	4729	4936	4471	4465
	Day3	5707	5775	5923	5450	5204	5274	4950	5872	6608	4760	5876	4809	5097	5179	4403
	Day5	14886	14607	13845	14761	6541	5656	4833	6223	5737	4215	3781	3888	3731	3820	3720
Independent biological repeat-3	Day7	19925	20221	20203	20039	4980	4853	4954	5251	5327	4359	3678	3734	3660	3666	3791
n=5 technical replicates
Cells grow in 5 independent wells of 96-well plate	HCC1954	DMSO					27HC-1µM					27HC-5µM
	Day1	25161	24852	24778	22864	20961	25161	24852	24778	22864	20961	25161	24852	24778	22864	20961
	Day3	72487	71638	70766	70095	69487	67519	67680	62967	66947	67080	50458	51791	51587	55368	52036
	Day5	139356	130130	129913	138492	140835	85741	88996	85013	84939	89491	56089	51793	56255	57072	56564
	Day7	189771	187459	182987	179331	184952	73917	78487	78316	76414	75040	34990	41261	46842	42373	43464
Figure 1d
Independent biological repeat-1		4T1						Met1
n=3 technical replicates				Number of colonies						Number of colonies
Used in Figure		Control	1187	1342	956			Control	375	370	403
Cells grow in 3 independent wells of 6-well plate		27HC-1µM	132	83	172			27HC-1µM	75	0	76
Independent biological repeat-2
n=3 technical replicates	4T1						Met1
Cells grow in 3 independent wells of 6-well plate
	DMSO						DMSO
	27HC-1µM						27HC-1µM
Independent biological repeat-3	4T1						Met1
n=3 technical replicates
Cells grow in 3 independent wells of 6-well plate	DMSO						DMSO
	27HC-1µM						27HC-1µM
Independent biological repeat-4	4T1						Met1
n=3 technical replicates
Cells grow in 3 independent wells of 6-well plate	DMSO						DMSO
	27HC-1µM						27HC-1µM
Figure 1e
Data used in figure refer to Supplementary Table 1
Additional biological repeats	Repeat-1						Repeat-1						Repeat-3						Repeat-1						Repeat-1						Repeat-1
Experiments with different cell lines were		HCC1954						Py230						Py230						Met1						MDAMB436						4T1
conducted at different times	Gene	Fold change	SD	P value	N		Gene	Fold change	SD	P value	N		Gene	Fold change	SD	P value	N		Gene	Fold change	SD	P value	N		Gene	Fold change	SD	P value	N		Gene	Fold change	SD	P value	N
3-4 technical replicates for each cell line	HMGCS	0.260997	0.0810878	2.51377e-08	4		SREBP2	0.485439	0.289647	0.00119848	4		SREBP2	0.690687	0.0649395	0.00137307	3		Sult2b1	0.769299	0.194568	0.170911	3		LDLR	0.375838	0.00461119	0.000686555	4		Sult2b1	0.858637	0.303097	0.553532	3
	HMGCR	0.24536	0.015697	1.48198e-07	4		HMGCS	0.408105	0.337139	0.00642161	4		HMGCS	0.505587	0.158462	0.0693207	3		hmgcr	0.498055	0.0193513	0.00184718	3		HMGCR	0.318436	0.00572275	5.62951e-07	4		hmgcr	0.506296	0.122093	0.0606779	3
	FASN	0.180956	0.0290397	2.05095e-05	4		HMGCR	0.512712	0.274062	0.00530456	4		HMGCR	0.522943	0.162862	0.0149435	3		hmgcs	0.552129	0.105538	0.00764688	3		FASN	0.428893	0.0111306	0.000187361	4		hmgcs	0.397484	0.0549782	0.0570066	3
	ACC1	0.558836	0.0137517	0.00980526	4		SREBP1c	1.13715	0.139536	0.432136	4		SREBP1c	0.851722	0.154934	0.462874	3		srebp1c	0.448712	0.0752253	0.1527	3		ABCA1	2.03844	0.00520647	0.00197122	4		srebp1c	0.489562	0.145963	0.0745829	3
	ABCA1	2.61183	0.000853425	0.019871	4		FASN	0.719652	0.176867	0.0337711	4		FASN	0.604724	0.1768	0.0320782	3		srepb2	0.743235	0.167985	0.407238	3								srepb2	0.399705	0.079585	0.00223362	3
	ABCG1	0.77408	9.91793e-05	0.00226017	4		ACC1	0.966945	0.100659	0.722309	4		ACC1	0.681604	0.174286	0.0723572	3		scd1	0.592433	0.220101	0.064322	3								scd1	0.236404	0.101324	0.000809594	3
	LDLR	0.112386	0.011174	0.000417471	4		LDLR	0.229841	0.548932	0.000468737	4		LDLR	0.351748	0.284519	0.0144792	3		ldlr	0.82718	0.338371	0.606293	3		Repeat-2						ldlr	0.495259	0.168866	0.018335	3
	Repeat-2						SCD1	0.511629	0.273101	0.00319812	4		SCD1	0.356082	0.203693	0.00633935	3		acc1	0.789235	0.123666	0.109995	3			MDAMB436					acc1	0.513346	0.162392	0.0220216	3
		HCC1954					ABCA1	2.87847	1.20909	0.00217856	4		ABCA1	1.23322	0.219687	0.155698	3								Gene	Fold change	SD	P value	N
	Gene	Fold change	SD	P value	N		SOAT1	1.05216	0.174028	0.704269	4		SOAT1	1.01494	0.0507711	0.9049	3		Repeat-2						LDLR	0.600078	0.00391993	0.00020948	4
	HMGCS	0.339134	0.0872993	0.000883326	4		Sult2b1	0.867371	0.0982067	0.0352487	4		Sult2b1	0.632125	0.248431	0.0715082	3			Met1					HMGCR	0.462269	0.00310398	0.0232041	4
	HMGCR	0.275497	0.0346134	1.85699e-06	4														Gene	Fold change	SD	P value	N		FASN	0.499292	0.00623207	0.000966878	4
	FASN	0.541506	0.0268037	0.000640946	4		Repeat-2						Repeat-4						Srebp2	0.425541	0.0350147	0.0297378	3		ABCA1	1.33906	0.00130108	0.0165199	4
	LDLR	0.541506	0.0268037	0.000640946	4			Py230						Py230					Hmgcs	0.149382	0.00823333	0.00333419	3
	ACC1	0.639226	0.0221879	0.00221031	4		Gene	Fold change	SD	P value	N		Gene	Fold change	SD	P value	N		Hmgcr	0.230192	0.0128034	0.00527996	3
	ABCA1	3.3119	0.0021385	0.000368737	4		SREBP2	0.455211	0.195655	0.000132303	4		SREBP2	0.532191	0.160986	0.00423554	3		ldlr	0.270295	0.0261523	0.000134992	3
	ABCG1	1.25135	0.000531135	0.307406	4		HMGCS	0.281492	0.53212	0.000356479	4		HMGCS	0.480074	0.218284	0.000885688	3		scd1	0.3461	0.0364008	0.00121023	3
	Repeat-3						HMGCR	0.515959	0.216656	0.000316485	4		HMGCR	0.628676	0.146464	0.00447094	3		abca1	1.83655	0.00375819	0.00691962	3
		HCC1954					SREBP1c	0.815845	0.146376	0.175811	4		SREBP1c	1.03694	0.0850918	0.544529	3		abcg1	1.32598	2.92649e-05	0.502839	3
	Gene	Fold change	SD	P value	N		FASN	0.511249	0.339827	0.00589046	4		FASN	0.677801	0.153703	0.000227991	3
	HMGCR	0.344371	0.0195762	0.000215362	4		ACC1	0.705771	0.196356	0.00770715	4		ACC1	0.846344	0.115942	0.186886	3
	FASN	0.282834	0.0180103	3.47822e-06	4		LDLR	0.0933703	0.711516	0.00554793	4		LDLR	0.330172	0.430203	0.0291881	3
	LDLR	0.313461	0.00938645	0.000540928	4		SCD1	0.346056	0.396913	2.94464e-06	4		SCD1	0.438819	0.202227	0.000101165	3
	ABCA1	7.1068	0.00337241	1.74861e-05	4		ABCA1	2.04517	1.3545	0.000221946	4		ABCA1	2.03073	0.824879	0.00449526	3
	Repeat-4						SOAT1	1.25033	0.236187	0.281383	4		SOAT1	1.48137	0.128558	0.0151455	3
		HCC1954					Sult2b1	0.763908	0.167635	0.131214	4		Sult2b1	0.8882	0.0879053	0.144767	3
	Gene	Fold change	SD	P value	N
	HMGCS	0.185601	0.0674863	0.0021144	4
	HMGCR	0.238633	0.0159244	0.00133011	4
	DHCR7	0.205306	0.0181747	0.00068976	4
	LDLR	0.134421	0.0147279	0.00102831	4
	FASN	0.139241	0.0328117	0.000238222	4
	ACC1	0.365393	0.0274329	4.61344e-05	4
Figure 1f
Independent biological repeat-1	4T1	DMSO					27HC					27HC+Chol					27HC+MVA
n=5 technical replicates	Day1	3665	3661	4075	3803	4018	3801	3670	3673	3575	3852	4010	3953	4214	4268	4070	4069	4375	3893	4416	4011
Used in Figure	Day3	16657	17145	15942	14599	17177	8368	9392	9327	7847	8649	10931	11831	12042	11312	10967	7995	9098	8983	8864	10454
Cells grow in 5 independent wells of 96-well plate	Day5	16573	16349	15791	15995	15799	9160	8844	8687	7371	9965	14005	12659	14631	14805	12510	8215	8111	6525	9793	9036
Experiments with different cell lines
were conducted at different times	MDAMB436	DMSO					27HC					27HC+Chol					27HC+MVA
	Day1	13586	13964	14408	14283	14558	13586	13964	14408	14283	14558	13586	13964	14408	14283	14558	13586	13964	14408	14283	14558
	Day5	33009	32696	29319	28358	30097	20612	20526	21362	22868	20064	30926	26747	28374	26883	37277	23718	26398	29886	28439	26223
	Day7	73162	66048	77688	65713	78357	22784	27337	26840	25071	27315	53939	62562	60164	63520	65041	32226	29313	31519	31259	34447
	HCC1954	DMSO					27HC					27HC+Chol					27HC+MVA
	Day1	23123	22549	23123	22150	25138	23123	22549	23123	22150	25138	23123	22549	23123	22150	25138	23123	22549	23123	22150	25138
	Day5	60054	52734	81745	57458	69327	26622	27389	43091	33211	36786	42301	50473	47038	52266	79552	42549	35897	27722	27722	31574
	Day7	194977	178600	182061	188217	164050	22845	24283	22368	20590	21154	52896	60415	62503	56724	55633	25973	27648	28073	26111	24408
	Py230	DMSO					27HC					27HC+Chol					27HC+MVA
	Day1	2531	2663	2393	2675	2699	2486	2630	2555	2768	2545	2527	2663	2528	2669	2482	2531	2494	2622	2848	2406
	Day3	4562	4762	4545	4411	4565	4546	4676	4490	4730	4615	4684	4869	4796	4955	4774	4557	4874	4834	4780	4763
	Day5	8882	9429	10384	9628	9563	6077	6589	6534	6847	5801	11985	12208	12087	11541	10849	6463	6642	6823	7069	6929
	Day7	12793	13083	13846	12828	12021	5709	5152	6218	5298	4723	20513	21397	20533	20027	18732	6855	5945	6144	6232	5506
Independent biological repeat-2	4T1	DMSO					27HC					27HC+Chol					27HC+MVA
n=5 technical replicates	Day1	3537	3499	3646	3611	3795	3329	3821	3423	3560	3513	3359	3349	3492	3586	3654	3330	3318	3472	3515	3403
Cells grow in 5 independent wells of 96-well plate	Day3	19264	15164	16257	16103	16360	10685	10097	10125	10524	10142	11895	11435	12245	13112	10673	14011	12577	13414	12592	12125
Experiments with different cell lines	Day5	48728	49149	51506	54885	51790	11974	12877	14745	15296	13890	20387	27361	25350	25790	26712	12682	13095	13242	13395	14810
were conducted at different times	Day7	46230	46629	45187	47428	48013	11181	14210	13531	12213	11394	20661	21760	22241	27018	23044	13289	14032	14356	15375	12497
	HCC1954
	DMSO	27237	31057	29695	30327	26904
	27HC	6547	5875	6843	5072	5623
	Choletserol	23763	24444	27479	25400	24345
	27HC+Cholesterol	24613	26443	26927	24576	25066
	MDAMB436
	DMSO	20262	20767	18449	19236	12299
	27HC	12774	11182	15293	13491	10757
	Choletserol	19447	18506	19391	18170	14737
	27HC+Cholesterol	18252	20992	18516	20560	20248
Independent biological repeat-3	GEMM6	DMSO					Cyclodextrin					27HC					Cholesterol					27HC+Cholesterol
n=5 technical replicates	Day1	1543	1559	1566	1715	1776	1612	1498	1466	1548	1503	1750	1766	1928	1786	1407	1468	1524	1617	1802	1517	2019	1453	1500	1485	1298
Cells grow in 5 independent wells of 96-well plate	Day4	13020	14118	13196	14993	12902	14674	14670	13940	14379	14198	3515	3406	3982	3958	2945	14019	15529	14533	15444	15590	13454	11668	12327	13641	13904
Experiments with different cell lines	Day6	18746	16997	17660	18576	16343	17716	17855	16286	18026	17382	1683	1756	1901	1780	1736	18402	18765	18461	18314	18571	15725	16296	15670	16401	16584
were conducted at different times
	B16F10	DMSO					Cyclodextrin					27HC					Cholesterol					27HC+Cholesterol
	Day1	1228	1334	1300	1265	1296	1338	1307	1304	1309	1280	1314	1273	1352	1498	1255	1388	1258	1358	1394	1374	1474	1248	1282	1232	1271
	Day4	7440	8143	8878	8401	7770	11374	9484	12009	13576	10558	2906	2999	3370	3062	2973	8293	8141	9413	9758	8267	6166	8454	8577	6925	6491
	Day6	16159	15512	15567	15609	14831	15545	15668	15945	16668	17077	2090	2053	2024	2308	2031	16810	17135	17080	17273	17274	16137	15148	15141	15306	16371

## Sheet: Fig2
Figure 2a
Independent biological repeat-1																			Independent biological repeat-1
n=5 technical replicates	4T1-27HCS	Day	DMSO					27HC-1µM					27HC-5µM						n=5 technical replicates	HCC1954-27HCS	Day	DMSO					27HC-1µM					27HC-5µM
Used in Figure		1	16857	17400	16132	17499	17296	17718	18606	15569	17423	17617	17232	17216	16538	18373	17401		Cells grow in 5 independent wells of 96-well plate		1	20764	19191	20883	21751	23085	20764	19191	20883	21751	23085	20764	19191	20883	21751	23085
Cells grow in 5 independent wells of 96-well plate		3	75549	77550	55365	68396	68172	71997	76718	57638	70489	64239	47181	47840	40412	38135	36023				3	47750	56820	68487	69599	65294	54359	48926	54454	52708	61288	47316	42042	45964	48825	48905
Experiments with different cell lines		5	188995	214692	181176	179667	181445	158654	151463	167142	140649	142328	96010	93793	73241	83799	83961				5	80388	77041	80858	82862	71299	64795	51253	67651	45679	47067	40214	38086	44676	40097	43911
were conducted at different times		7	162169	160570	152270	150309	157788	150227	145221	153909	149788	137168	70437	67753	56452	62845	75256				7	119688	95678	91048	95265	95107	64317	60048	71574	75036	76404	27661	28527	29173	27953	26794
	4T1-27HCR	Day	DMSO					27HC-1µM					27HC-5µM							HCC1954-27HCR	Day	DMSO					27HC-1µM					27HC-5µM
		1	22577	21992	20497	21805	21118	21386	20619	21057	20765	19526	20319	22563	18647	21286	20552				1	28931	29921	29218	28648	30466	28931	29921	29218	28648	30466	28931	29921	29218	28648	30466
		3	76174	74737	66543	69518	71342	74389	69062	62052	61521	63285	58606	58115	45155	57881	51566				3	66300	67082	61432	73044	74473	60948	61021	76700	68070	76097	65456	69282	58837	62702	57012
		5	149581	173633	127244	160696	130115	150011	168937	156575	140901	144805	125828	132388	124506	142340	125904				5	73789	68385	62123	70130	72831	53048	67412	67586	46900	84817	59307	60702	62238	69919	72559
		7	152351	153632	137690	133984	143164	139522	127161	128264	117249	121660	131202	128061	122332	116113	130172				7	81205	90181	92170	92452	98676	93392	100432	101496	96730	101417	79534	78466	70786	74411	75250
	Py230-27HCS	Day	DMSO					27HC-1µM					27HC-5µM
		1	15097	14674	14179	14920	13730	15097	14674	14179	14920	13730	15097	14674	14179	14920	13730		Independent biological repeat-2
		3	25616	25852	24544	24289	23932	24740	23608	23146	24040	24597	23340	22548	21897	23188	25158		n=5 technical replicates	HCC1954-27HCS	Day	DMSO					27HC-1µM					27HC-5µM
		5	34334	35871	38903	30663	28196	32809	29747	26487	29331	26202	25063	18240	16111	19245	27360		Cells grow in 5 independent wells of 96-well plate		1	12204	12429	12722	13250	14283	12204	12429	12722	13250	14283	12204	12429	12722	13250	14283
	Py230-27HCR	Day	DMSO					27HC-1µM					27HC-5µM								3	35155	35866	35217	32941	36383	30709	32210	33617	35816	32642	28719	28203	28026	29846	30518
		1	17913	18894	19497	22542	24697	17913	18894	19497	22542	24697	17913	18894	19497	22542	24697				5	76097	75624	79259	69967	71640	54635	54073	55629	48387	48760	37968	37710	36602	36532	38835
		3	28337	25780	26744	27622	27470	25518	25963	26961	26139	26603	27419	26350	27227	27102	26975				7	114701	129622	127407	122368	128590	37924	35095	35676	35779	34712	28685	27453	27268	27602	25581
		5	32878	35792	29583	31875	32336	32786	31214	33307	31654	31081	28020	30716	24843	30932	27265			HCC1954-27HCR1	Day	DMSO					27HC-1µM					27HC-5µM
	GEMM6-27HCS	Day	DMSO					27HC-1µM					27HC-5µM								1	12672	12554	12356	13128	14571	12672	12554	12356	13128	14571	12672	12554	12356	13128	14571
		1	8541	7681	8356	8184	7657	8179	8320	8096	7985	8389	8319	8325	7686	8332	8719				3	26079	28114	28439	29310	30451	29299	28104	31421	29985	30519	30929	27913	29210	28224	27498
		3	86261	93537	93018	87372	80204	18405	18681	19611	19056	20202	16171	15580	15895	15150	15747				5	53875	54897	55756	53320	54842	59190	54226	57786	49738	53976	48633	47506	45560	43760	42689
		5	123000	117256	124821	119610	119766	10613	11187	11781	10607	10211	9394	8823	9341	9797	8831				7	79184	76331	74737	73220	73756	81789	87025	88447	77045	77159	47572	45200	46516	39642	43362
		7	106490	116410	104719	103962	117488	7937	6317	8263	8365	8394	5877	7301	7268	7342	8785			HCC1954-27HCR2	Day	DMSO					27HC-1µM					27HC-5µM
	GEMM6-27HCR	Day	DMSO					27HC-1µM					27HC-5µM								1	11443	11044	11435	11044	11435	11443	11044	11435	11044	11435	11443	11044	11435	11044	11435
		1	7292	7961	8482	8970	7278	7502	7320	7326	8198	7597	8665	7384	6850	7021	6726				3	20301	21185	21045	21625	19978	21232	21568	20207	21280	20567	21040	22035	21085	18629	19943
		3	30260	27042	27296	25638	28541	25287	27809	26831	21654	25573	38449	37729	38778	35306	32902				5	51832	45961	44614	44099	41690	43236	41234	38033	36311	42098	31772	34252	32155	29994	35986
		5	66063	65422	68306	67747	71263	49378	50382	51628	50445	52696	47949	43213	47219	47974	52836				7	83670	84366	69318	84443	74662	53687	59607	53778	53591	55075	35560	34257	32865	34363	31326
		7	78972	73621	86017	71812	76319	32418	32769	40414	49452	45126	46135	35381	44865	48450	47639
																			Additional Experiment repeats refer to Supplementary Figure 3a
Figure 2b
Animal study		4T1-27HCS			4T1-27HCR
Used in Figure	Day	Mean	SD	N	Mean	SD	N
Experiments with different cell lines	4	46.5515	31.1132	8	82.5945	46.6571	8														7
were conducted at different times	7	145.679	36.9183	8	245.94	60.6651	8
	11	297.002	66.5705	8	674.911	160.189	8
	12	321.618	59.9223	8	863.641	241.133	8
	13	378.639	150.066	8	906.237	310.348	8
	14	398.644	116.07	8	1141.02	327.692	8
	17	529.502	139.566	8	1514.06	534.343	8
	21	742.214	99.1928	8	1926.06	463.969	8
		Py230-27HCS			Py230-27HCR
	Day	Mean	SD	N	Mean	SD	N
	4	0	0	7	0	0	7
	8	0	0	7	36.689	22.0295	7
	11	6.06132	8.35225	7	59.5989	17.0767	7
	14	10.9764	9.65162	7	91.2153	33.9451	7
	18	8.55323	8.04059	7	162.648	29.1403	7
	22	7.88615	6.89963	7	408.593	154.746	7
	25	10.5345	9.49907	7	542.948	273.432	7
	29	6.15428	12.5588	7	720.08	437.999	7
	32	15.4725	16.6695	7	946.134	495.381	7
	37	18.5021	19.222	7	1790.75	1000.73	7
		GEMM6-27HCS			GEMM6-27HCR
	Day	Mean	SD	N	Mean	SD	N
	4	0	0	8	0	0	8
	8	5.74775	16.2571	8	4.36353	12.3419	8
	12	85.2939	51.6124	8	90.3973	57.3257	8
	15	100.837	60.0324	8	367.999	118.017	8
	18	193.994	146.769	8	862.232	476.05	8
	21	508.951	342.381	8	2910.61	1281.93	7

## Sheet: Fig3
Figure 3a
Data used in figure refer to Supplementary Table 2	Repeat-1									Repeat-1						Repeat-3						Repeat-1
Additional biological repeats		HCC1954								Py230	27HCR vs 27HCS					Py230	27HCR vs 27HCS						4T1
Experiments with different cell lines were conducted at different times		27HCS		27HCR		27HCR vs 27HCS				Gene	Fold change	SD	P value	N		Gene	Fold change	SD	P value	N			27HCS		27HCR		27HCR vs 27HCS
4 technical replicates for each cell line		27HC vs DMSO		27HC vs DMSO		DMSO vs DMSO				srebp2	1.06365	0.0750917	0.275069	4		srebp2	0.427454	0.0366514	1.69812e-06	4			27HC vs DMSO		27HC vs DMSO		DMSO vs DMSO
	Gene	Fold change	P value	Fold change	P value	Fold change	P value	N		Hmgcr	1.06462	0.120504	0.461145	4		Hmgcr	0.935399	0.0828551	0.411931	4		Gene	Fold change	P value	Fold change	P value	Fold change	P value	N
	ABCA1	13.8746	0.00279002	9.74827	0.000586199	3.37127	0.00083228	4		Hmgcs	0.815186	0.0958	0.0224465	4		Hmgcs	0.675829	0.0685908	0.00392932	4		Acc1	1.08998	0.385561	1.25665	0.0214867	0.555447	0.00226689	4
	ABCG1	1.75987	0.0374156	1.36979	0.0148647	1.11307	0.0292645	4		Soat1	3.20506	0.294253	0.00268017	4		Soat1	2.07138	0.240272	0.00163841	4		Fasn	0.748209	0.00167555	1.19903	0.0473414	0.49259	0.00187387	4
	ACC1	0.561023	0.00171323	0.400973	6.54561e-05	0.834016	0.0126152	4		Srebp1c	0.928518	0.100346	0.284342	4		Srebp1c	0.112888	0.0122019	0.00261775	4		Hmgcr	0.170979	0.00154087	0.748252	0.018474	0.242149	0.00171704	4
	FASN	0.269433	0.000239035	0.318203	7.13737e-07	0.898411	0.0711932	4		fasn	0.848077	0.119407	0.0793194	4		fasn	0.325005	0.0190142	0.000310906	4		Hmgcs	0.0835038	0.000997017	0.283455	1.65538e-05	0.195193	0.00118886	4
	HMGCR	0.237769	1.23341e-07	0.305607	7.50165e-05	0.942535	0.0990589	4		Acc1	0.750652	0.201769	0.085823	4		Acc1	0.381888	0.00638003	9.83583e-05	4		Scd1	0.219375	0.00109062	0.422294	0.0157853	0.480815	0.000773411	4
	HMGCS	0.219822	2.81371e-07	0.188397	0.000107677	1.27438	0.00523807	4		Scd1	1.40369	0.206989	0.0267262	4		Scd1	0.843734	0.0348031	0.0307673	4		Srebp1c	0.627227	0.00221641	0.929708	0.47797	0.566464	0.000295408	4
	LDLR	0.565349	0.000664841	0.651847	0.00119466	0.862113	0.0712479	4														Srebp2	0.354508	0.000141659	0.831966	0.089923	0.364893	0.000123345	4
	MVK	0.135906	2.74976e-05	0.149461	4.44548e-06	0.779626	0.00842345	4		Repeat-2						Repeat-4						ldlr	0.546128	0.00255609	0.954392	0.364689	0.802595	0.0568554	4
	SOAT1	0.430835	6.43577e-06	0.615989	3.93462e-06	0.935123	0.0193192	4		Py230	27HCR vs 27HCS					Py230	27HCR vs 27HCS
										Gene	Fold change	SD	P value	N		Gene	Fold change	SD	P value	N
	Repeat-2									Srebp2	0.833584	0.0573533	0.00441197	4		Srebp2	0.438027	0.0858821	0.000151762	4
	HCC1954	27HCR vs 27HCS								Hmgcr	0.766664	0.0501554	0.0378016	4		Hmgcr	0.954527	0.0666654	0.535879	4
	Gene	Fold change	SD	P value	N					Hmgcs	0.736687	0.0782379	0.00952854	4		Hmgcs	0.652107	0.0658565	0.00296336	4
	FASN	1.12505	0.260218	0.410397	4					Soat1	2.02272	0.287112	0.00403252	4		Soat1	2.15865	0.182886	0.000294157	4
	ACC1	0.498379	0.114981	0.000727844	4					Srebp1c	0.560065	0.032834	0.00624762	4		Srebp1c	0.134986	0.00752066	0.00308889	4
	HMGCR	0.606773	0.162528	0.0116428	4					Fasn	0.714778	0.0754912	0.00234015	4		Fasn	0.373221	0.0215774	0.000348115	4
	HMGCS	0.572603	0.137012	0.0080865	4					Acc1	0.65189	0.0365635	0.000118598	4		Acc1	0.397564	0.0246864	9.61308e-06	4
	ABCA1	2.66388	0.412199	0.00128859	4					Scd1	1.01514	0.0788446	0.806382	4		Scd1	1.50835	0.0995298	0.000279197	4
	SOAT1	0.969156	0.12367	0.67703	4					Abca1	0.650281	0.157386	0.0148124	4		Abca1	0.539328	0.0299873	0.000128991	4
	insig1	1.77543	0.155693	0.000477461	4
	Scap	1.23861	0.0934946	0.0290678	4
	LDLR	1.91977	0.0939088	1.24385e-05	4
Figure 3b
Independent biological repeat-1
n=5 technical replicates		BODIPY 493/503 (normalized by Hoechst fluorescence intensity)							Independent biological repeat-2		BODIPY 493/503 (normalized by Hoechst fluorescence intensity)							Independent biological repeat-3		BODIPY 493/503 (normalized by Hoechst fluorescence intensity)
Used in Figure	4T1	27HCS	2.46087	3.11639	2.8596	2.84785	2.38364		n=5 technical replicates	4T1	27HCS	2.46839	4.58703	3.20982	4.30896	4.30071		n=5 technical replicates	Py230	27HCS	0.401549	0.334703	0.372573	0.382856	0.344227
Cells grow in 5 independent wells of 96-well plate		27HCR	5.45984	5.8323	5.57125	6.02392	5.28127		Cells grow in 5 independent wells of 96-well plate		27HCR	5.49577	6.8778	5.30538	6.40282	7.63742		Cells grow in 5 independent wells of 96-well plate		27HCR	0.831784	0.764568	0.78567	0.818885	0.703519
Experiments with different cell lines	Py230	27HCS	0.09932	0.1865	0.54893	3.461	4.40022		Experiments with different cell lines	Py230	27HCS	0.554077	0.619841	0.556039	0.565913	0.612424		Experiments with different cell lines	HCC1954	27HCS	0.497305	0.472545	0.486495	0.485704	0.437074
were conducted at different times		27HCR	5.2842	5.80158	4.05165	10.0643	8.00867		were conducted at different times		27HCR	0.832435	0.743772	0.929	0.929655	0.98947		were conducted at different times		27HCR	0.900062	0.837002	0.804664	0.844168	0.872366
	HCC1954	27HCS	3.62928	2.90775	2.72842	2.40002	2.08162			HCC1954	27HCS	3.49098	3.24031	3.46559	3.37507	3.39285
		27HCR	5.64768	7.789	6.91403	6.4425	6.23283				27HCR	6.26872	6.60864	5.67568	5.97072	6.24494
Figure 3c
Independent biological repeat-1
n=5 technical replicates			DMSO					27HC-3µM					27HC-6µM					Independent biological repeat-2			DMSO					27HC-1µM					27HC-5µM						Independent biological repeat-3			DMSO					27HC-5µM
Used in Figure	4T1-FBS	27HCS	1.08282	1.07918	0.881885	0.956954	0.999162	0.946625	0.86043	0.829575	0.72451	0.690218	0.358491	0.36474	0.323339	0.321204	0.297718	n=5 technical replicates	4T1-FBS	27HCS	100.562	104.375	93.0127	95.0988	106.951	88.7554	86.1172	84.8531	83.6471	88.1742	46.3922	50.6993	52.5405	51.2847	55.901		n=5 technical replicates	4T1-FBS	27HCS	102.173	101.935	97.6373	98.5817	99.6732	10.3346	12.2155	16.8743	12.3516	15.7211
Cells grow in 5 independent wells of 96-well plate		27HCR	1.0431	1.02259	0.98136	0.966393	0.986566	0.916749	0.856063	0.918449	0.918596	0.96146	0.811582	0.784693	0.820399	0.768026	0.768424	Cells grow in 5 independent wells of 96-well plate		27HCR	104.678	98.5845	97.5454	98.494	100.698	99.8338	100.732	102.12	101.05	104.796	91.2944	91.3133	89.881	86.3032	95.9953		Cells grow in 5 independent wells of 96-well plate		27HCR	98.023	100.299	100.433	101.343	99.9026	52.8833	48.3527	50.1765	51.8533	47.9902
Experiments with different cell lines	4T1-DL-FBS	27HCS	1.05389	0.918174	0.962659	1.06916	0.996113	0.468721	0.399145	0.499468	0.45963	0.508721	0.516317	0.418822	0.472276	0.506983	0.49361	Experiments with different cell lines	4T1-DL-FBS	27HCS	101.709	99.314	96.9442	100.943	101.09	24.6041	20.8328	21.5179	19.5667	17.3822	21.2826	19.9332	19.5417	18.8128	19.55		Experiments with different cell lines	4T1-DL-FBS	27HCS	81.1511	99.5555	96.9643	93.3693	128.96	27.8169	28.3746	26.7014	25.5002	27.6796
were conducted at different times		27HCR	0.97215	1.06522	0.900935	0.954981	1.10671	0.283095	0.342078	0.359979	0.297201	0.353326	0.282889	0.293566	0.278934	0.296652	0.258587	were conducted at different times		27HCR	99.0243	104.956	101.477	99.6653	94.877	46.9044	52.6687	48.1004	49.6525	50.2725	45.6728	49.3216	48.4146	46.6761	48.0166		were conducted at different times		27HCR	90.7484	97.5738	109.465	100.278	101.934	22.1978	17.6146	21.1077	22.3919	20.4306
			DMSO					27HC-5µM					27HC-10µM					Values are Growth rate%																			Values are Growth rate%			DMSO					27HC-5µM
	Py230-FBS	27HCS	1.09258	1.01469	0.964055	0.908512	1.02016	0.392601	0.387312	0.373188	0.399817	0.312715	0.232521	0.232598	0.235679	0.237399	0.233933				DMSO					27HC-2µM					27HC-5µM							Py230-FBS	27HCS	78.7684	115.602	121.524	86.8871	97.2189	36.0749	50.0426	36.0467	19.5158	33.3424
		27HCR	1.01474	0.951739	0.965614	0.970039	1.09787	0.947731	0.803	0.752475	0.87777	0.926843	0.180396	0.188461	0.182199	0.181415	0.184771		HCC1954-FBS	27HCS	94.951	98.239	113.294	93.516		8.0306	13.2833	20.4236	6.63797	3.39045	-8.14154	-7.37685	-7.11875	-8.30142	-7.58681				27HCR	109.754	103.592	103.051	95.9936	87.609	154.899	144.229	129.514	118.212	88.2816
	Py230-DL-FBS	27HCS	0.921971	1.00715	1.11649	1.0147	0.939693	0.764902	0.788294	0.676874	0.69505	0.577022	0.625198	0.703895	0.618233	0.652802	0.613438			27HCR	83.8133	100.378	96.2042	98.8626	120.742	106.692	98.612	113.187	137.184	102.547	56.4147	66.6127	65.103	43.8268	62.1074			Py230-DL-FBS	27HCS	41.0786	118.736	137.863	169.869	32.4543	34.1818	36.3928	84.8464	24.7176	70.0704
		27HCR	0.893379	1.02579	1.01592	1.10939	0.955517	0.607386	0.627158	0.62274	0.643368	0.629571	0.542485	0.587925	0.578117	0.550794	0.609157		HCC1954-DL-FBS	27HCS	14.9802	7.89384	15.2614	23.0971	22.6618	-11.1175	-10.6513	-11.9862	-8.86964	-10.4838	-9.85391	-11.1772	-12.225	-9.70945	-9.721				27HCR	73.2576	96.4364	115.92	113.24	101.146	54.5549	46.2743	40.3485	35.27	40.4983
			DMSO					27HC-2µM					27HC-4µM							27HCR	71.1478	57.4112	58.3272	60.2635	36.2812	-2.39846	0.236079	6.0422	0.274866	1.68015	-6.97533	0.952148	6.16752	5.4425	1.41759					DMSO					27HC-5µM
	HCC1954-FBS	27HCS	1.00093	1.04753	1.03327	0.957827	0.96044	0.317051	0.290205	0.252196	0.265331	0.276561	0.165036	0.176111	0.164504	0.149796	0.154913																					HCC1954-FBS	27HCS	91.3294	103.273	104.575	98.7539	102.069	43.2159	37.8651	35.2433	31.0696	25.4606
		27HCR	1.05601	1.02835	0.913666	1.00614	0.99583	0.988495	1.01615	1.02452	1.05196	1.07356	0.837927	0.884425	0.908561	0.903216	0.895594																						27HCR	96.5864	100.548	98.0251	102.796	102.044	51.0712	62.7482	58.5597	59.7587	51.9209
	HCC1954-DL-FBS	27HCS	0.882266	1.04447	0.965838	1.04584	1.06159	0.122391	0.151243	0.207626	0.212809	0.187772	0.11266	0.184887	0.153346	0.215303	0.258385																					HCC1954-DL-FBS	27HCS	42.631	45.5962	41.5401	47.0557	49.6481	3.09169	8.47917	7.38298	7.84183	6.65744
		27HCR	1.03486	0.815058	1.04169	1.06069	1.04771	0.167576	0.108127	0.101028	0.110751	0.0971251	0.150081	0.0977307	0.111962	0.0896561	0.0680229																						27HCR	58.0813	57.9036	63.492	55.6176	49.3927	6.34366	7.37588	10.1889	9.16766	6.90481
Figure 3d
n=3 technical replicates			27HCS			27HCR
3-8 measurements were taken for each			Mean	SD	N	Mean	SD	N
well of cells/conditions	4T1	FBS	0.09996	0.014096	17	0.498524	0.083894	20
Cells were seeded in 3 independent migration chambers		DL-FBS	0.021358	0.006906	11	0.122459	0.040248	11
Used in Figure	Py230	FBS	0.210018	0.048666	14	0.745974	0.078496	10
Experiments with different cell lines		DL-FBS	0.064841	0.002674	8	0.096191	0.010794	11
were conducted at different times	HCC1954	FBS	0.33647	0.110116	11	0.90561	0.040319	11
		DL-FBS	0.061653	0.014917	11	0.055637	0.013071	11
Figure 3e	mRNA expression (relative to 36b4 mRNA expression)						Additional biological repeats for other cell lines
Independent biological repeat-1	Gene	Py230 27HCR vs 27HCS					also refer to Supplementary Table 4
n=4 technical replicates		Fold Change	SD	P value	N		Experiments with different cell lines were conducted at different times
Used in Figure	Scara5	0.970918	0.124172	0.672359	4		4 technical replicates for each cell line									Repeat-1
	Scarb1	2.13854	0.19869	0.000753961	4				Repeat-1							mRNA expression (relative to 36b4 mRNA expression)
	Scarb2	0.970438	0.0926744	0.605389	4				mRNA expression (relative to 36b4 mRNA expression)							Gene	MDAMB436
	ldlr	0.669934	0.105273	0.00411369	4				Gene	GEMM6 27HCR vs 27HCS							Fold Change	SD	P value	N
	vldlr	11.3529	0.766896	6.45257e-05	4					Fold Change	SD	P value	N			CD36	6.92904	2.17688	0.0118741	4
	Fabp4	9.27082	0.540764	7.06568e-05	4				Fabp4	13.1762	2.04101	0.000818256	4			FABP5	0.557941	0.422293	0.125325	4
	Fabp5	1.79198	0.106194	0.000463203	4				Fabp7	1.70098	0.0684172	9.81562e-06	4			SCARB1	0.736806	0.412975	0.319862	4
	Acsl1	0.788388	0.0988467	0.0194549	4				ldlr	3.32547	0.264264	0.000348118	4			SCARB2	0.794169	0.425973	0.565799	4
	Acsl3	2.06099	0.0995258	5.59418e-06	4				Scarb1	2.51101	0.337564	0.00248402	4			vLDLR	0.280534	0.0680532	0.000249039	4
	Acsl4	1.09215	0.0268635	0.00285748	4				Scarb2	4.24059	0.347008	9.84699e-05	4
	Acsl5	1.11017	0.13519	0.377322	4				Slc27a1	2.71972	0.511056	0.00611626	4
	Dbi	0.432086	0.0172526	0.000255903	4				Slc27a6	0.96513	0.114054	0.607026	4			Repeat-1
	Slc27a1	1.15853	0.050726	0.0158512	4				vldlr	6.15523	0.358915	6.48206e-05	4			mRNA expression (relative to 36b4 mRNA expression)
	Slc27a3	2.7341	0.192759	0.000182806	4				Fabp5	1.414	0.216682	0.0243196	4			Gene	HCC1954
									Repeat-2								Fold Change	SD	P value	N
Independent biological repeat-2	mRNA expression (relative to 36b4 mRNA expression)								mRNA expression (relative to 36b4 mRNA expression)							SCARB1	1.47362	0.258366	0.0271078	4
n=4 technical replicates	Gene	Py230 27HCR vs 27HCS							Gene	GEMM6 27HCR vs 27HCS						SCARB2	1.97186	0.119017	4.81863e-05	4
		Fold Change	SD	P value	N					Fold Change	SD	P value	N			CD36	6.7279	0.613289	0.000332232	4
	Acsl1	1.53517	0.254907	0.0174229	4				Fabp4	1.49125	0.220304	0.012736	4			vLDLR	1.0942	0.176626	0.369048	4
	Acsl3	0.757419	0.0380926	0.0357649	4				vldlr	6.58604	0.332773	2.26293e-05	4			LDLR	2.80671	0.173726	8.12255e-06	4
	Acsl4	0.783487	0.0517531	0.0174654	4				Repeat-3							FABP5	0.818643	0.0751076	0.0702077	4
	Acsl5	0.916176	0.0486909	0.0553735	4				mRNA expression (relative to 36b4 mRNA expression)							ACSL1	0.677511	0.113914	0.00636565	4
	Dbi	0.463122	0.0433171	0.000123121	4				Gene	GEMM6 27HCR vs 27HCS						ACSL3	1.22317	0.141718	0.0488003	4
	Fabp4	11.2467	1.2209	0.000394441	4					Fold Change	SD	P value	N			ACSL4	1.60342	0.329492	0.0301095	4
	Fabp5	10.8561	1.45514	0.000852403	4				Fabp4	7.25127	0.44037	4.27594e-06	4			ACSL5	0.404016	0.0994717	0.000600705	4
	ldlr	1.5283	0.105775	0.000294762	4				vldlr	2.21567	0.157999	0.000559187	4			ACSL6	2.34156	0.385972	0.0029718	4
	Scara5	1.52612	0.217721	0.010747	4				Repeat-4							Dbi	1.27968	0.313291	0.172029	4
	Scarb1	1.82076	0.451455	0.0335374	4				mRNA expression (relative to 36b4 mRNA expression)							Slc27a1	1.30438	0.346555	0.182501	4
	Scarb2	1.21836	0.0950458	0.0339391	4				Gene	GEMM6 27HCR vs 27HCS						Slc27a2	2.04903	0.196779	0.00133915	4
	Slc27a1	1.50157	0.281181	0.036818	4					Fold Change	SD	P value	N			Slc27a3	2.11593	0.272215	0.0032927	4
	Slc27a3	2.31795	0.339027	0.00218628	4				Fabp4	34.9117	1.77	4.27594e-06	4			Slc27a4	1.91473	0.227716	0.00112531	4
	vldlr	3.04796	0.193635	4.27624e-05	4				vldlr	5.30012	0.6116	0.000559187	4			Slc27a5	1.34469	0.183862	0.0288425	4
	mRNA expression (relative to 36b4 mRNA expression)
Independent biological repeat-3	Py230	27HCS			27HCR				Repeat-1							Repeat-2
n=3 technical replicates		Mean	SD	N	Mean	SD	N		mRNA expression (relative to 36b4 mRNA expression)							CD36	HCC1954
	fabp4	1	0.925208	3	9.88733	0.619891	3		Gene	4T1 27HCR vs 27HCS							Fold Change	SD	P value	N
	vldlr	0.955615	0.0570416	3	4.58176	0.113892	3			Fold Change	SD	P value	N			cells grow in FBS	37.7257	4.9068	0.00063557	4
									Fabp4	2.28439	0.398498	0.00380322	4			cells grow in DL-FBS	11.7028	1.43331	0.000601793	4
Independent biological repeat-4	Py230	27HCS			27HCR				vldlr	4.34606	1.13165	0.00593283	4
n=3 technical replicates		Mean	SD	N	Mean	SD	N
	fabp4	1	0.0661135	3	25.9145	2.48701	3		Repeat-2
	vldlr	1.0303	0.114936	3	6.30453	0.327318	3		mRNA expression (relative to 36b4 mRNA expression)							Repeat-1
									Gene	4T1 27HCR vs 27HCS						mRNA expression (relative to 36b4 mRNA expression)
Independent biological repeat-5	Py230	27HCS			27HCR					Fold Change	SD	P value	N			Gene	B16F10 27HCR vs 27HCS
n=3 technical replicates		Mean	SD	N	Mean	SD	N		Fabp4	2.4726	0.235977	0.000286023	4				Fold Change	SD	P value	N
	fabp4	1.31752	0.288529	3	8.01901	1.12804	3		vldlr	2.56191	0.577487	0.00926049	4			Acsl1	0.556668	0.0500315	3.52423e-05	4
	vldlr	1.01794	0.0773166	3	3.99973	0.189764	3									Acsl3	0.929624	0.0871313	0.229059	4
																Acsl4	0.734767	0.0381523	0.0116854	4
Independent biological repeat-6	Py230	27HCS			27HCR											Acsl5	2.30275	0.114502	2.57741e-05	4
n=4 technical replicates		Mean	SD	N	Mean	SD	N									Acsl6	0.438506	0.0518272	2.65955e-05	4
	fabp4	1	0.08756	4	5.399	0.4417	4									Dbi	3.15109	0.204835	0.000157285	4
	vldlr	1	0.1583	4	7.755	0.9557	4									Fabp3	0.180919	0.031374	0.00231259	4
																Fabp4	1.50104	1.23169	0.558507	4
Independent biological repeat-7	Py230	27HCS			27HCR											Fabp5	3.5481	0.258653	6.64354e-05	4
n=3 technical replicates		Mean	SD	N	Mean	SD	N									Fabp7	1.2486	0.105471	0.0125725	4
	vldlr	1	0.117584	3	1.39773	0.0497489	3									Fabp9	1.84319	0.249968	0.122351	4
	fabp4	1	0.226845	3	10.8418	0.789897	3									ldlr	3.03521	0.228932	0.000118856	4
	fabp5	1	0.148621	3	4.70114	0.236053	3									Scarb1	0.913386	0.0809738	0.146111	4
																Scarb2	1.75764	0.0908438	3.24072e-05	4
Independent biological repeat-8	Py230	27HCS			27HCR											Slc27a1	0.820922	0.129201	0.0884882	4
n=4 technical replicates		Mean	SD	N	Mean	SD	N									Slc27a3	1.14006	0.0870795	0.155409	4
	vldlr	1	0.0852468	4	11.7489	0.948424	4									Slc27a6	0.124219	0.030093	0.000732891	4
	fabp4	1	0.657701	4	59.5964	4.15275	4									vldlr	0.822433	0.0635979	0.0098727	4
	fabp5	1	0.0769919	4	2.06848	0.267313	4

## Sheet: Fig4
Figure 4a
Independent biological repeat-1													Independent biological repeat-2
Experiments with different cell lines were conducted at different times	B16F10					HCC1954							Experiments with different cell lines were conducted at different times
Used in Figure													Py230		HCC1954
	Py230
						MDAMB436
													MDAMB436
Figure 4b
Independent biological repeat-1
Experiments with different cell lines were conducted at different times	B16F10					HCC1954							Independent biological repeat-2		Independent biological repeat-3
Use in Figure															B16F10
													B16F10		MDAMB436
	MDAMB436					Py230
Figure 4c
Data used in figure refer to Supplementary Table 5
Additional biological repeats	ACSL4 mRNA expression (relative to 36b4 mRNA expression)
Experiments with different cell lines were	Gene	Fold change	STD	P value	N
conducted at different times	B16F10	0.996718	0.113564	0.964608	4
3-4 technical replicates for each cell line	Py230	0.300439	0.0543303	0.000333322	4
	HCC1954	2.19855	0.362116	0.00446608	4
	MDAMB436	0.578878	0.0172496	0.00103648	3
	4T1	0.480425	0.0421595	2.6156e-05	4
	GEMM6	2.36803	0.0721011	9.55402e-07	4
Figure 4d
Independent biological repeat-1																													Independent biological repeat-3	Experiments with different cell lines and/or different drug treatments were conducted at different times												Independent biological repeat-4	Experiments with different cell lines and/or different drug treatments were conducted at different times
Used in Figure															Independent biological repeat-2															Cells grow in 3 or 5 independent wells of 96-well plate													Cells grow in 3 or 5 independent wells of 96-well plate
Experiments with different cell lines and/or different drug treatments were conducted at different times	B16F10	RSL3 (µM)	27HCS					27HCR							Experiments with different cell lines and/or different drug treatments were conducted at different times	B16F10	RSL3 (µM)	27HCS			27HCR								B16F10	RSL3 (µM)	27HCS					27HCR						B16F10	RSL3 (µM)	27HCS					27HCR
Cells grow in 3 or 5 independent wells of 96-well plate	n=5 technical replicates	0	98.9248	99.4512	98.2726	103.465	99.886	100.633	98.6979	102.238	100.957	97.4746			Cells grow in 3 or 5 independent wells of 96-well plate	n=3 technical replicates	0	98.1294	103.458	98.4129	88.2571	100.258	111.485						n=5 technical replicates	0	101.612	100.657	94.8936	102.698	100.14	99.5112	108.895	97.3569	102.294	91.9431		n=5 technical replicates	0	108.39	80.7355	98.5012	110.349	102.025	110.863
		0.025	93.8671	86.4154	86.3514	76.4052	90.2236	98.9622	95.2443	101.889	100.892	95.7033					0.004	96.4935	95.1852	71.2971	106.488	164.887	123.407							0.05	37.0749	37.129	50.2294	42.0549	39.7586	84.709	94.0482	99.0617	92.0241	98.4304			0.01	95.5887	89.2978	100.627	108.308	104.576	89.9771
		0.05	52.6383	46.7109	54.8101	45.2713	65.4635	91.5985	90.5723	90.5074	95.8259	90.8102					0.02	96.7073	92.6709	82.5557	144.577	131.759	120.066							0.1	7.33777	7.81607	5.55007	8.6385	8.63633	59.7963	83.1811	81.5648	80.683	77.2391			0.05	70.6881	99.3506	80.7355	93.8762	80.2697	108.245
		0.1	23.0904	24.9693	20.7629	17.6047	22.207	74.7079	73.0977	67.3225	77.5943	73.5111					0.1	12.6853	1.18279	5.62578	73.4314	80.0054	117.923							0.5	-1.42539	-1.25009	-1.46219	-1.15702	-1.69376	14.1223	20.8159	28.9957	21.6265	22.7049			0.1	55.9006	55.1636	55.6513	63.3067	54.2457	98.4575
		0.2	2.7495	1.55028	0.973562	1.15894	0.0192241	40.2563	35.7693	41.5854	41.8041	43.2677					0.2	-11.2562	-12.1904	-10.2012	-14.2751	17.4051	6.02776							1	-0.82156	-1.87989	-1.68294	-1.70891	-1.81063	-0.645538	1.45713	0.533527	0.521245	-0.370423			0.5	-3.01914	-2.92325	-2.83557	-3.56987	-3.22738	44.877
	Py230	RSL3 (µM)	27HCS			27HCR										Py230	RSL3 (µM)	27HCS			27HCR								Py230	RSL3 (µM)	27HCS			27HCR								Py230	RSL3 (µM)	27HCS					27HCR
	n=3 technical replicates	0	111.742	107.417	92.3233	94.1371	92.3361	94.4316								n=3 technical replicates	0	101.513	98.6045	99.8827	103.927	93.37	102.703						n=3 technical replicates	0	101.609	100.962	97.429	99.9277	94.7044	105.368						n=5 technical replicates	0	100.927	102.014	95.9531	100.208	100.898	96.7094
		0.004	66.9203	71.6347	93.0713	113.688	104.203	92.884									0.008	55.6348	47.1552	41.2062	106.312	109.302	113.43							0.008	60.485	54.6535	22.4891	90.9974	90.2311	93.3815							0.025	79.9994	85.7879	87.527	84.2862	82.9674	81.8172
		0.008	37.6213	67.5749	77.7595	110.955	100.266	96.7461									0.04	-13.2419	-11.4633	-11.5311	94.4678	111.717	120.691							0.04	0.356568	-2.82725	-8.07462	80.1807	75.962	81.447							0.05	79.1811	82.5792	88.4255	84.2894	81.7674	83.3923
		0.04	6.00008	15.5924	3.63122	112.667	104.676	91.4596									0.2	-13.484	-14.8687	-15.1076	92.266	98.6672	89.6715							0.2	-9.91309	-10.8766	-11.3545	11.0026	4.75124	6.54577							0.25	9.26937	16.5307	23.622	25.0242	35.5809	86.769
		0.2	-75.9906	-70.9412	-74.4867	110.77	89.4053	100.451									1	-14.8009	-13.2548	-15.4756	82.4509	101.605	93.6174							1	-11.486	-11.2989	-12.0045	-12.0952	-12.0811	-12.041							1	14.5927	17.057	12.3209	16.2612	14.9167	93.3355
		1	-75.3984	-73.4113	-73.0763	84.9199	88.3096	88.0494									5	-14.759	-14.4717	-15.5918	-18.7931	-18.8765	-19.328							5	-11.7187	-11.7364	-11.9387	-12.2391	-12.3004	-12.489							2.5	2.61768	12.2439	1.28927	3.36211	5.73656	104.537
		5	-75.6399	-73.7152	-72.7646	60.4184	48.8593	90.4461								MDAMB436	RSL3 (µM)	27HCS			27HCR								MDAMB436	RSL3 (µM)	27HCS					27HCR
	MDAMB436	RSL3 (µM)	27HCS					27HCR								n=3 technical replicates	0	95.1948	94.0483	95.7997	95.2294	96.9751	101.21						n=5 technical replicates	0	79.914	85.8372	122.093	91.9282	120.228	93.5597	81.9555	110.357	96.2037	117.924
	n=5 technical replicates	0	107.517	118.969	104.406	97.8435	117.169	105.114	111.342	113.676	116.127	102.397					0.065	147.511	155.58	151.936	124.068	118.827	124.164							0.25	85.0338	59.3488	106.153	77.5811	80.5903	75.6302	74.5039	85.0351	88.1177	79.7917
		0.125	101.817	89.958	83.4795	79.4754	64.8254	104.697	86.0739	112.662	103.699	102.09					0.125	142.945	140.53	146.262	121.541	122.932	121.286							0.5	32.6879	13.2437	5.84097	2.3461	9.40846	87.9518	95.1307	84.8662	79.359	71.8392
		0.25	78.5127	62.2922	60.7396	59.7565	68.3213	104.348	110.757	110.691	107.328	97.0365					0.25	110.215	105.542	107.859	122.315	123.264	108.715							1	-12.4277	-24.923	-22.1951	-13.0359	-26.5524	83.6243	91.8287	98.1362	85.0826	81.6947
		0.5	49.6621	48.0303	40.5176	49.5599	50.5941	86.9677	101.37	91.5208	89.6975	88.2802					0.5	36.8051	-8.76893	28.785	109.592	97.158	79.7427
		1	9.86159	7.73444	15.5102	14.0138	18.4723	53.1018	52.1544	64.141	55.5277	47.3638					1	-18.3257	-27.1459	-25.7555	63.1125	53.5796	42.8803
	HCC1954	RSL3 (µM)	27HCS					27HCR								HCC1954	RSL3 (µM)	27HCS					27HCR						HCC1954	RSL3 (µM)	27HCS			27HCR
	n=5 technical replicates	0	91.0409	102.533	103.867	107.023	95.5367	94.7647	103.48	106.541	104.706	90.5088				n=5 technical replicates	0	109.315	101.154	96.0046	118.073	101.312	97.0415	110.862	100.471	83.186	101.935		n=3 technical replicates	0	46392	46192	47581	46265	46633	48204
		0.0125	95.3278	82.6468	116.954	98.5996	109.07	87.7708	89.4197	94.4249	91.2163	115.153					0.01	102.313	112.401	121.397	124.215	113.609	128.699	108.818	131.913	125.974	113.101		Raw reading	0.125	44738	46667	45569	47853	49482	48366
		0.125	9.11874	13.3767	10.7604	4.22847	-2.65155	76.6213	88.6008	114.922	104.664	118.328					0.05	93.1906	99.5518	90.3196	108.437	96.5885	93.0813	112.702	115.742	101.38	105.101			0.25	29231	37677	41540	47441	48682	48115
		0.25	-14.242	-11.6199	-16.5566	-17.1251	-18.8364	69.9922	73.705	82.6264	82.9272	81.0527					0.1	47.1129	36.5593	58.3953	50.3264	80.7405	108.231	111.272	107.155	99.4849	108.523			0.5	9930	10249	10273	41965	45325	46380
		0.5	-14.1376	-13.0006	-14.0738	-19.0453	-19.3353	49.7375	45.8046	35.7942	68.9839	55.3526					0.2	-9.78186	-9.73357	-16.4371	-6.13375	-12.0076	65.6237	63.857	58.8591	62.7464	109.103			1	9226	9698	9646	22546	18938	26272
		1	-17.1773	-11.9564	-19.0453	-19.6486	-17.6182	3.5515	27.1124	21.5307	23.6531	40.2451																		2	9532	9395	9671	12269	11666	12461
	B16F10	ML210 (µM)	27HCS					27HCR								B16F10	ML210 (µM)	27HCS					27HCR						B16F10	ML210 (µM)	27HCS					27HCR						B16F10	ML210 (µM)	27HCS					27HCR
	n=5 technical replicates	0	103.712	97.7439	97.3791	100.98	100.185	95.5083	92.8635	96.6761	95.9723	96.2704				n=5 technical replicates	0	98.9248	99.4512	98.2726	103.465	99.886	100.633	98.6979	102.238	100.957	97.4746		n=5 technical replicates	0	101.612	100.657	94.8936	102.698	100.14	99.5112	108.895	97.3569	102.294	91.9431		n=5 technical replicates	0	98.1692	112.83	109.435	119.627	59.9387	102.416
		0.1	98.9937	96.697	99.0153	95.5875	103.697	96.0037	93.6301	92.4937	94.9368	92.8142					0.5	39.5453	43.7265	34.7462	36.6525	36.989	70.2498	68.4761	76.6714	77.0007	83.1003			0.1	92.0476	97.7743	93.5236	100.153	98.6118	92.6014	96.0157	92.1224	104.328	93.4316			0.5	17.2719	12.8752	16.674	18.4792	19.6959	47.1669
		0.5	94.2428	96.384	93.0836	87.8686	97.2992	91.8056	92.6775	95.7101	96.9002	98.9623					1	13.4944	11.4576	11.9588	8.42289	12.9383	58.7066	51.862	53.9793	66.0175	64.4145			0.5	7.81607	12.558	9.65787	7.24687	5.96345	90.312	89.3688	81.948	81.9603	85.554			1	1.27621	-3.07631	-1.74333	0.513183	-1.72472	33.6246
		1	23.3718	23.7539	43.6706	38.7794	52.1709	91.9222	91.837	94.103	92.2786	101.213					5	-1.64915	-1.11591	-0.614713	-1.24407	-1.0976	31.3857	23.0245	33.1665	27.3409	16.0621			1	1.85782	2.26903	2.82525	1.56997	1.61542	75.1635	82.54	55.7654	64.7926	57.7624			5	-5.89346	-6.48202	-5.36539	-7.9662	-7.98249	5.22274
		5	-2.82839	-3.18887	-3.109	-2.92337	-3.25794	84.3195	85.7674	78.1894	85.7607	79.7763					10	-1.94438	-2.03821	-1.73383	-1.98557	-2.16179	11.95	7.15541	8.64066	5.44665	10.3182			5	-1.45353	-1.39509	-1.58339	-1.41457	-1.29554	10.7251	11.8206	15.289	13.7071	14.9157			10	-6.12842	-4.61865	-2.29002	-6.91239	-7.12873	-2.94543
		10	-1.33253	-3.80836	-3.67885	-3.41119	-4.02422	42.0992	55.1932	60.373	47.938	38.3114
	Py230	ML210 (µM)	27HCS					27HCR								Py230	ML210 (µM)	27HCS					27HCR						Py230	ML210 (µM)	27HCS					27HCR						Py230	ML210 (µM)	27HCS					27HCR
	n=5 technical replicates	0	77.5077	108.167	107.157	102.169	105	89.2092	98.2069	106.117	102.681	103.786				n=5 technical replicates	0	91.4253	102.073	99.4764	107.373	99.6522	101.046	95.954	103				n=5 technical replicates	0	90.6318	115.142	86.9339	119.081	88.2115	97.5894	137.363	107.53	74.2919	83.2262		n=5 technical replicates	0	91.1249	114.71	97.8449	99.5404	96.7803	103.058
		0.1	91.698	101.452	115.549	111.099	114.94	92.1918	106.904	102.441	122.421	115.255					0.5	-8.19731	-6.34366	-2.25819	-4.69243	-8.98564	74.965	79.498	96.5684	83.5086	81.5711			0.1	113.102	86.8457	103.584	118.477	107.648	117.364	102.922	106.295	100.62	89.3141			0.1	92.3416	98.3575	82.4447	84.6809	81.3631	80.5751
		0.5	-7.76284	-10.0562	0.715485	-6.30081	19.2488	92.3741	123.466	128.09	116.124	126.748					1	-12.2375	-10.5037	-7.37968	-11.4785	-8.82051	64.612	73.054	89.7639	86.9822	51.6055			0.5	21.8591	12.3218	32.4789	27.9866	42.123	123.773	115.73	101.38	119.42	102.237			0.5	11.6172	12.1579	32.4531	23.3898	9.60063	118.907
		1	-18.4127	-9.4757	-25.7372	-12.0987	-5.06812	105.57	120.476	124.785	120.315	102.877					5	-12.3174	-12.0031	-11.561	-11.4785	-4.94278	29.4385	33.7103	51.262	20.8562	24.5523			1	-20.7126	-8.67137	-3.14782	-20.0808	-22.896	133.73	115.713	121.625	113.679	106.559			1	-21.2111	-11.2522	12.0228	23.6828	-15.1501	120.549
		5	-36.4587	-35.5198	-40.1209	-33.3555	-36.3082	56.5264	92.4922	94.502	85.3433	85.0143					10	-11.6755	-11.6409	-11.0736	-12.075	-12.9939	25.6601	21.3327	30.0602	28.6475	5.18399			5	-29.3208	-29.2511	-17.3214	-11.2497	-27.1792	108.72	108.812	100.247	112.871	99.79			5	-22.118	-26.5228	-31.9811	-33.2203	-27.334	88.0563
		10	-37.1969	-39.0746	-33.1763	-33.85	-34.1295	71.6823	64.0686	69.1754	75.1512	69.1969																		10	-24.954	-17.628	-21.1214	-19.2261	-27.9922	79.2817	97.2029	100.73	94.0667	82.7342			10	-32.5444	-30.5503	-17.3413	-24.0557	-31.6882	122.329
	MDAMB436	ML210 (µM)	27HCS					27HCR
	n=5 technical replicates	0	79.914	85.8372	122.093	91.9282	120.228	93.5597	81.9555	110.357	96.2037	117.924
		0.15	50.5708	70.3281	109.698	74.5083	104.827	87.7769	97.1462	98.5038	93.8976	113.899
		1.5	54.347	56.9387	65.3944	72.0619	58.0961	77.7377	96.5623	92.1814	93.373	94.4964
		7.5	28.3034	47.1667	67.7069	49.3498	51.7871	81.2975	92.6527	73.173	94.3007	104.728
		15	27.2096	28.898	50.0942	67.5776	37.5762	60.6796	75.2479	71.0923	90.0977	86.2208
	HCC1954	ML210 (µM)	27HCS					27HCR								HCC1954	ML210 (µM)	27HCS					27HCR						HCC1954	ML210 (µM)	27HCS			27HCR								HCC1954	ML210 (µM)	27HCS			27HCR
	n=5 technical replicates	0	87.3274	102.406	103.302	108.19	98.774	90.7016	89.5923	113.778	98.134	107.794				n=5 technical replicates	0	101.154	124.579	112.028	101.312	84.1428	111.678	101.935	118.96	122.712	88.2777		n=3 technical replicates	0	45482	43710	45825	47193	46777	47703						n=3 technical replicates	0	46723	47897	46038	47810	47479	47755
		0.1	88.7741	104.163	105.38	112.674	96.6551	92.8906	113.576	91.6742	110.197	107.693					0.1	159.19	111.743	145.959	142.837	126.502	132.874	130.101	133.055	119.536	124.055		Raw reading	0.125	45540	45661	46481	48482	48308	48255						Raw reading	0.125	29759	34021	32081	44813	44272	44163
		0.5	40.3265	56.0386	60.8408	54.9958	61.8339	93.6341	100.478	90.6897	89.4317	94.6989					0.5	-5.25135	-5.78254	-7.26198	7.82215	15.632	96.6944	119.005	110.904	83.901	93.3589			0.25	42148	40980	41219	48624	47928	48170							0.25	16823	16785	18637	34061	34261	33668
		1	2.53156	3.17885	5.28948	9.28114	3.06267	73.8055	69.9778	61.2843	74.6353	73.0828					1	-21.7096	-13.3422	-11.6784	10.4825	-0.808643	85.3553	56.3289	54.5449	77.5841	64.9955			0.5	16610	16070	15877	45759	45088	44978							0.5	11589	11340	11152	12770	12803	12182
		5	-9.05616	-9.86666	-10.8957	-11.3272	-12.4973	18.8968	24.4406	34.3534	39.1864	39.7574																		1	11097	11165	11058	40116	39691	40616							1	10166	10352	10159	11673	11618	11220
		10	-11.3134	-10.525	-12.2484	-10.5278	-11.9801	10.8606	15.0601	11.4911	14.2392	9.46572																		2	10168	10297	9944	32295	29782	32198							2	10352	10263	10223	10897	10962	10803
	B16F10	Erastin (µM)	27HCS			27HCR										B16F10	Erastin (µM)	27HCS					27HCR						B16F10	Erastin (µM)	27HCS					27HCR
	n=3 technical replicates	0	98.1294	103.458	98.4129	88.2571	100.258	111.485								n=5 technical replicates	0	108.39	80.7355	98.5012	110.349	102.025	110.863	97.827	94.46	91.0893	105.761		n=5 technical replicates	0.05	95.6873	95.8188	99.0465	95.4188	84.5522	102.298	110.725	104.278	97.9263	78.4164
		0.125	94.3649	92.4014	95.6128	80.4284	116.568	116.231									0.25	81.815	84.9714	69.1729	77.442	91.7966	80.0827	90.4052	97.3951	111.081	123.834			0.25	97.197	88.9032	90.6595	100.022	80.0614	133.916	121.831	122.187	116.42	88.8497
		0.25	80.5363	83.915	81.747	119.086	119.801	120.998									0.5	43.2941	60.8626	53.2237	45.1573	45.0011	76.7998	83.7859	95.1135	94.246	87.5503			1.25	3.11559	6.91863	5.04725	2.95119	-1.82727	42.9355	46.8146	47.5981	44.6286	45.0719
		0.5	61.3701	74.3505	78.5751	125.069	86.3859	109.578									1	4.54036	15.6344	18.4127	18.2565	19.6155	42.6069	54.63	63.3436	60.8365	78.4088			2.5	-0.16138	-2.4054	-1.46286	-0.4162	-1.28202	26.7849	28.906	24.962	23.3798	19.3249
		1	-8.20049	-9.74113	-7.594	45.9373	58.957	78.9157									5	-1.10666	-0.89843	-0.78061	-1.67109	-0.86829	-2.43979	-7.49593	-5.02327	3.27369	17.7351			5	-1.69301	-1.50122	-1.11214	-2.0081	-1.3697	17.2192	19.1377	16.7223	15.1822	15.7249
	Py230	Erastin (µM)	27HCS			27HCR										Py230	Erastin (µM)	27HCS			27HCR								Py230	Erastin (µM)	27HCS					27HCR
	n=3 technical replicates	0	97.15	99.7256	98.7438	94.1371	92.3361	94.4316								n=3 technical replicates	0	101.513	98.6045	99.8827	103.927	93.37	102.703						n=5 technical replicates	0	99.0721	121.756	110.294	101.699	78.5894	109.634	95.0451	96.417	94.1521	97.5074
		0.008	94.6776	100.184	96.4899	179.475	144.208	162.684									0.008	65.4992	60.5348	63.4334	107.824	92.9401	118.904							0.0016	97.2248	120.364	117.286	96.416	104.14	112.954	104.742	88.5223	97.7468	81.1874
		0.04	81.4444	56.2526	62.6591	142.627	154.213	145.058									0.04	47.4941	55.6703	61.8259	97.3993	89.084	107.007							0.008	95.9135	111.39	96.2246	85.9545	85.4377	95.3881	82.1549	97.4782	89.438	93.958
		0.2	38.125	29.3469	17.4459	72.2446	90.7406	128.951									0.2	40.9447	50.6122	49.9537	83.1776	74.2252	73.4552							0.04	77.1489	58.389	64.6966	51.4307	52.2825	97.5138	91.7773	96.9638	97.2129	90.0107
		1	-6.46178	-1.46662	-5.78248	57.1246	58.2887	83.5024									1	23.0235	29.4276	34.1629	14.5117	19.7068	19.4997							0.2	5.31593	5.71792	2.06645	3.53087	7.2972	86.8366	83.3843	76.0786	77.0363	80.4077
		5	-9.41183	-8.22605	-12.2659	24.3235	38.1356	23.4059									5	-2.84485	9.51797	9.00796	-0.46772	0.673362	1.13103							1	-8.73481	-8.4716	-6.63869	-7.08854	-9.11767	48.9585	33.758	32.9848	34.1528	37.4854
	MDAMB436	Erastin (µM)	27HCS					27HCR																						5	-8.59124	-9.9073	-11.8503	-9.96473	-8.07917	28.4033	18.1014	21.0878	14.3547	12.8955
	n=5 technical replicates	0	127.503	73.7097	100.804	89.4026	108.581	75.2325	113.785	158.656	75.2491	77.0778
		0.125	63.8642	26.9117	26.0145	35.0664	44.5823	89.0433	92.8911	71.8522	74.4712	106.983
		0.25	18.989	33.2902	31.9596	16.4254	22.2179	48.9764	65.4185	62.2617	60.8177	79.8582
		0.5	76.3831	38.4052	37.9596	18.049	27.2596	63.325	85.6506	72.717	79.9409	88.7992
		1	23.7072	15.8516	15.9248	7.11094	11.0235	42.2614	45.0914	77.0944	92.9324	99.0103
	HCC1954	Erastin (µM)	27HCS					27HCR								HCC1954	Erastin (µM)	27HCS					27HCR
	n=5 technical replicates	0	81.2442	86.5716	82.787	78.97	83.0452	104.034	100.63	96.435	89.4411	94.7761				n=5 technical replicates	0	91.0409	102.533	103.867	107.023	95.5367	94.7647	103.48	106.541	104.705	90.5088
		0.04	65.3968	54.8518	63.1775	50.2284	48.3236	113.1	101.061	93.0528	142.063	125.844					0.2	111.17	100.914	80.2858	88.355	98.9477	116.849	110.669	108.195	106.959	126.019
		0.2	70.2474	63.3372	57.6254	61.0181	52.2031	103.872	109.154	105.474	105.788	106.839					1	94.5621	97.5322	94.9798	126.909	134.873	100.753	107.343	110.992	113.671	96.5668
		1	52.625	53.0669	43.2434	50.9798	71.0388	118.818	89.586	80.5708	94.6553	90.4074					5	64.5244	78.2264	51.3792	87.9605	81.7592	79.7965	103.176	86.3113	93.205	90.1801
		5	27.738	28.3196	26.4074	16.4291	20.1638	36.1631	28.839	45.44	59.2266	52.0716					25	16.6195	24.7699	24.1434	29.9096	25.1702	73.6883	78.8578	84.6791	82.3061	86.5397
Figure 4e
Independent biological repeat-1
n=3 technical replicates	B16F10	27HCS			27HCR				Independent biological repeat-2			Py230	27HCS	27HCR
Used in Figure	Control	0.627196	1.60852	0.764289	0.95434	0.90812	0.968383		n=1 technical replicates	Raw reading		Control	18410.7	11121.6
Experiments with different cell lines were conducted at different times	RSL3	31.513	34.7566	38.5383	0.80186	0.879529	0.868135					RSL3	75407.1	13422.2
	ML210	6.3178	4.55153	7.54351	0.402028	0.192125	0.363184					Ferrostatin	24779.5	13859.8
												RSL3+Ferrostatin	22200.5	14350.6
	MDAMB436	27HCS			27HCR
	Control	1.05577	0.968499	1.03132	0.983255	0.985651	0.9277
	RSL3	9.48553	12.2444	10.7737	1.89772	1.56334	1.56468
	ML210	6.93626	7.38965	7.80118	2.86004	2.12708	1.98661
[truncated: 4 more columns]

## Sheet: Fig5
Figure 5a	Py230
n=5 technical replicates	RSL3 (µM)	Parental					Micro.Met-1					Micro.Met-2					Macro.Met-1					Macro.Met-2
Used in Figure	0	91.4253	102.073	99.4764	107.373	99.6522	100.096	90.9236	97.5131	96.6863	114.781	90.2717	89.4528	92.0234	121.624	106.628	105.021	112.887	87.0556	103.466	91.5707	119.098	101.297	102.45	106.947	70.207
cells grow in 5 independent	0.01	12.0809	1.84059	9.35637	8.81838	-1.27278	114.309	111.936	103.955	107.927	104.64	125.576	136.734	128.411	128.199	89.1351	105.958	94.6495	112.172	107.696	100.099	114.96	99.3074	87.8409	105.251	112.852
wells of 96-well plate	0.05	-11.6516	-11.9312	-11.3586	-13.0738	-13.3294	107.717	101.842	114.112		111.012	102.444	132.538	121.591	117.183	106.738	102.145	104.509	106.168	109.732	79.406	134.154	132.962	146.471	141.378	108.442
	0.1	-13.5079	-14.3921	-11.292	-12.9459	-13.8435	111.159	122.874	115.168	112.023	113.025	130.391	113.158	133.018	105.508	118.609	102.398	105.021	106.578	96.0791	81.7865	131.437	108.578	139.493	118.839	101.319
	0.2	-13.0844	-13.4493	-13.167	-13.3215	-13.5718	116.937	107.695	100.171		111.726	92.6101	100.098	96.8509	95.8365	86.6949	106.014	104.916	100.158	112.942	95.8889	119.527	127.29	143.754	106.584	100.504
	1	-13.0764	-12.4559	-10.8952	-13.7423	-12.6982	42.4939	46.5155	70.7753	73.7054	36.8985	93.3026	73.6382	81.4315	85.5542	47.8712	87.7442	91.6723	84.2883	95.5971	78.7601	91.1897	121.798	107.246	117.182	59.5338
	ML210 (µM)	Parental					Micro.Met-1					Micro.Met-2					Macro.Met-1					Macro.Met-2
	0	91.4253	102.073	99.4764	107.373	99.6522	100.096	90.9236	97.5131	96.6863	114.781	90.2717	89.4528	92.0234	121.624	106.628	105.021	112.887	87.0556	103.466	91.5707	119.098	101.297	102.45	106.947	70.207
	0.5	-8.19731	-6.34366	-2.25819	-4.69243	-8.98564	105.509	109.101		109.675	117.259	80.4374	114.8	95.3151	88.8866	91.9012	97.1579	91.1641	115.451	84.2489	104.906	137.775	135.851	163.75	137.012	124.546
	1	-12.2375	-10.5037	-7.37968	-11.4785	-8.82051	109.233	105.609	114.302		108.771	98.3012	98.9734	109.516	139.3	99.9756	109.801	98.9744	126.681	114.926	98.6957	111.835	149.645	146.651	100.596	77.5928
	5	-12.3174	-12.0031	-11.561	-11.4785	-4.94278	95.0501	98.205	113.697	107.959	103.028	77.6265	80.7959	145.554	101.348	82.7962	81.852	104.893	108.821	95.0331	98.0202	77.7331	100.977	118.892	101.736	113.031
	10	-11.6755	-11.6409	-11.0736	-12.075	-12.9939	69.5339	75.8961	87.0393	78.5364	85.0484	84.8983	107.867	71.528	77.6061	70.5625	80.652	80.3339	87.1179	77.396	69.2054	67.5771	70.8514	138.34	115.004	110.783
Figure 5b	B16F10	Number of mice in each metastasis grade
Animal study	27HCS	Grade I	Grade II	Grade III	Grade IV	N
Used in Figure	shSCR	0	1	0	6	7
	GPX4 KD2	0	3	3	0	6
	GPX4 KD4	5	1	0	0	6
	27HCR	Grade I	Grade II	Grade III	Grade IV
	shSCR	0	1	1	6	8
	GPX4 KD2	0	2	2	2	6
	GPX4 KD4	2	2	2	0	6
Figure 5c	Py230
Animal study		Number of metastasis nodule in Py230 model
Used in Figure	Mouse	27HCS/shSCR	27HCR/shSCR	27HCR/GPX4 KD2	27HCR/GPX4 KD4
	No.1	0	309	0	4
	No.2	1	115	13	5
	No.3	1	128	22	3
	No.4	1	245	19	22
	No.5	26	342	182	50

## Sheet: Supplementary Fig1
Supplementary Figure 1a
Independent biological repeat-1	GEMM6	DMSO					27HC-1µM					27HC-5µM
n=5 technical replicates	Day1	4378	4821	4548	4734	5115	4522	4796	5286	4802	4788	4648	4749	4796	4892	4624
cells grow in 5 independent wells of 96-well	Day3	17450	18680	20277	16702	21246	7776	8458	8433	7805	6953	6770	7367	6577	7332	6873
plate	Day5	53813	60962	62466	59151	64707	10280	15375	8704	13954	14718	5300	5046	5201	5350	5261
Used in Figure	Day7	58536	62595	62653	67863	60826	23585	27507	31505	31830	18497	5334	5682	5628	5306	4859
Experiments with different cell lines
were conducted at different times	B16F10	DMSO					27HC-1µM					27HC-5µM
	Day1	4353	4311	4381	4389	4166	3995	4468	4687	4661	4387	4100	4288	4433	4297	4286
	Day3	10211	9834	10319	9568	9765	5929	6149	5494	6152	5778	5391	6067	6201	5715	4859
	Day5	55340	55621	57403	56315	54902	5252	6186	4885	6713	4545	4243	4402	4745	4527	4311
	Day7	51109	50947	50568	49157	49774	5768	6947	5511	6182	4066	4230	4455	4414	4843	4519
Independent biological repeat-2
n=5 technical replicates	GEMM6	DMSO					27HC-1µM
cells grow in 5 independent wells of 96-well	Day1	1543	1559	1566	1715	1776	1750	1766	1928	1786	1407
plate	Day4	13020	14118	13196	14993	12902	3515	3406	3982	3958	2945
Experiments with different cell lines	Day6	18746	16997	17660	18576	16343	1683	1756	1901	1780	1736
were conducted at different times
	B16F10	DMSO					27HC-1µM
	Day1	1228	1334	1300	1265	1296	1314	1273	1352	1498	1255
	Day4	7440	8143	8878	8401	7770	2906	2999	3370	3062	2973
	Day6	16159	15512	15567	15609	14831	2090	2053	2024	2308	2031
Supplementary Figure 1b
Independent biological repeat-1
n=5 technical replicates
cells grow in 5 independent wells of 12-well plates	GEMM6	Number of colonies						B16F10	Number of colonies
Used in Figure	DMSO	318	325	364	245	278		DMSO	285	320	256	260	301
Experiments with different cell lines	27HC-1µM	35	36	12	42	28		27HC-1µM	38	25	40	33	31
were conducted at different times
Independent biological repeat-2	GEMM6	Number of colonies						B16F10	Number of colonies
n=3 technical replicates	DMSO	982	801	1045				DMSO	235	293	246
cells grow in 3 independent wells of 6-well plate	27HC-1µM	0	0	0				27HC-1µM	28	16	32
Experiments with different cell lines
were conducted at different times
Supplementary Figure 1c
Independent biological repeat-1
n=3 technical replicates	Cell lines	DMSO			27HC-1µM
Used in Figure		Mean	SD	N	Mean	SD	N
cells grow in 3 independent wells of 12-well plate	4T1	0.5251	0.08957	11	0.05568	0.04456	14
3-6 measurements were taken for each	Met1	0.584	0.04736	10	0.3563	0.02148	16
well of cells/conditions	MDAMB436	0.7061	0.02701	12	0.3302	0.0162	14
Experiments with different cell lines	MDAMB231	0.9411	0.03533	18	0.4007	0.06664	14
were conducted at different times	MDAMB231-LM	0.8817	0.08872	12	0.3658	0.05443	12
Independent biological repeat-2
n=3 technical replicates	Cell lines	DMSO			27HC-1µM
cells grow in 3 independent wells of 12-well plate		Mean	SD	N	Mean	SD	N
3-6 measurements were taken for each	HCC1954	0.3215	0.0374	11	0.2079	0.03551	12
well of cells/conditions	MDAMB231-LM	1.032	0.04826	18	0.6262	0.03011	18
Experiments with different cell lines	MDAMB436	0.5228	0.02152	12	0.3068	0.0105	12
were conducted at different times

## Sheet: Supplementary Fig2
Supplementary Figure 2a
Data used in figure refer to Supplementary Table 1
Supplementary Figure 2b
Independent biological repeat-1	4T1							4T1							Independent biological repeat-2
n=6 technical repeats	ABCA1 mRNA expression (relative to 36b4 mRNA expression)							FASN mRNA expression (relative to 36b4 mRNA expression)							n=3 technical repeats		Met1							Met1
Used in Figure	DMSO	27HC	GW3965	GSK2033	27HC+GW3965	27HC+GSK		DMSO	27HC	GW3965	GSK2033	27HC+GW3965	27HC+GSK				ABCA1 mRNA expression (relative to 36b4 mRNA expression)							FASN mRNA expression (relative to 36b4 mRNA expression)
Experiments with different cell lines	1.16286	0.530398	9.48347	0.00103341	4.83114	0.00185436		0.85334	0.516943	3.12263	0.193904	0.66612	0.296425				DMSO	27HC	GW3965	GSK2033	27HC+GW3965	27HC+GSK		DMSO	27HC	GW3965	GSK2033	27HC+GW3965	27HC+GSK
were conducted at different times	0.936609	0.512734	10.6597	0.00066444	5.30727	0.00231433		0.985165	0.337854	3.46793	0.176578	0.553532	0.278082				0.363009	0.399837	14.0177	u.d.	5.51192	u.d.		0.752108	0.954766	3.27721	2.07798	2.48815	1.69123
	0.900535	0.811852	9.395	0.00109158	5.18722	0.00131206		1.1615	0.360156	3.07666	0.156816	0.772405	0.0963191				1.12847	0.544683	9.41152	u.d.	9.97137	u.d.		1.01726	0.716923	3.32352	3.36247	1.82765	0.834185
	0.887024	0.487221	6.88159	0.0130885	5.96431	0.163449		1.02321	0.475259	3.23326	0.182987	0.788831	0.298768				1.50852	u.d.	12.681	u.d.		u.d.		1.23063	2.4234	3.97297	1.42622	1.45208	1.09985
	0.91495	0.510013	8.85928	0.00077372	5.024	0.130337		0.999529	0.312469	2.95403	0.177962	0.621574	0.352773
	1.19803	0.632883	8.88594	0.00070117	6.2877	0.00153984		0.977264	0.355909	3.44183	0.113618	0.818014	0.240895
	HCC1954							HCC1954
n=4 technical repeats	ABCA1 mRNA expression (relative to 36b4 mRNA expression)							FASN mRNA expression (relative to 36b4 mRNA expression)
	DMSO	27HC	GW3965	GSK2033	27HC+GW3965	27HC+GSK		DMSO	27HC	GW3965	GSK2033	27HC+GW3965	27HC+GSK
	1.00869	10.3818	33.4415	0.147487	51.1834	0.548173		0.935968	0.406526	3.29584	0.350154	0.609737	0.225972
	1.09824	9.89704	25.9736	0.109076	59.019	0.435769		1.05108	0.400699	3.61868	0.367655	0.65036	0.247706
	0.958817	9.51706	30.2683	0.256732	48.5994	0.122906		1.01231	0.422408	3.29789	0.308928	0.584307	0.31308
	0.934246	9.37685	34.2933	0.18136	49.1953	0.189598		1.00064	0.420156	3.82483	0.377515	0.586021	0.306025
Supplementary Figure 2c
Independent biological repeat-1
n=5 technical repeats	4T1	Day	DMSO					27HC					GW3965					GSK2033
Used in Figure		1	13552	13435	13594	14295	13899	13552	13435	13594	14295	13899	13552	13435	13594	14295	13899	13552	13435	13594	14295	13899
Cells grow in 5 independent wells of 96-well plate		3	81412	74140	66533	70624	68628	48462	47612	43588	48046	43297	73686	76582	70316	77580	75345	53606	54574	52439	56151	50168
Experiments with different cell lines		5	72696	81433	81309	81310	109865	20622	21088	18350	19538	21331	72294	72748	72415	74061	80793	61645	64577	57651	62495	73094
were conducted at different times		7	89103	83402	83884	88115	90705	16989	18936	18369	17197	16602	70420	67176	62659	73902	73606	66814	67679	68559	65482	64255
	HCC1954	Day	DMSO					27HC					GW3965					GSK2033
		1	25182	25681	26452	25917	27080	26248	25939	25148	26098	23048	26248	25939	25148	26098	23048	26248	25939	25148	26098	23048
		3	32276	33075	35542	34393	34322	25666	25432	25132	26744	24775	36089	35948	34723	35059	33183	33475	33404	30847	32966	32781
		5	81302	89027	89648	82961	89315	21725	21354	20220	20793	21181	84294	81082	76385	81211	83522	48599	45962	45419	45992	49413
		7		90106	83201	94907	97566	19347	20513	21701	20983	16342	78744	89264	79329	80248	54457	40112	34439	35120	42533	33007
	MDAMB436	Day	DMSO					27HC					GW3965					GSK2033
		1	9454	9463	9340	9701	9532	10421	9594	9681	9586	9749	10421	9594	9681	9586	9749	10421	9594	9681	9586	9749
		3	12357	12339	12011	12697	12010	11618	11764	11147	11491	11541	12986	12290	12670	12154	11915	13195	12334	12457	11368	11433
		5	21453	22413	20411	22103	19854	12697	12940	12579	12398	11574	20579	21362	19204	19432	16471	22205	20693	19830	19099	17870
		7	29472	29717	27910	26591	21920	9733	10829	10430	10782	10125	30999	29118	28132	28780	21843	27156	28507	26141	27225	26193
	E0771	Day	DMSO					27HC					GW3965					GSK2033
		1	5670	5483	5734	5788	6526	5670	5483	5734	5788	6526	5670	5483	5734	5788	6526	5670	5483	5734	5788	6526
		3	20411	23530	25374	27036	23908	21334	24394	23396	24807	29419	23917	25956	28368	26466	25769	19666	21132	22190	21628	21103
		5	61814	66490	64078	63288	60909	53478	53888	55973	54321	56053	57831	60676	61989	61437	61500	25372	30803	32756	31702	34588
		7	66454	61129	59722	57373	52177	47045	47005	51125	49310	51753	61351	55496	55973	56704	57569	27780	25784	26921	26904	26945
Independent biological repeat-2
n=5 technical repeats	4T1	Day	DMSO					27HC					GW3965					GSK2033
Cells grow in 5 independent wells of 96-well plate		1	5252	6239	6120	6228	6315	5252	6239	6120	6228	6315	5252	6239	6120	6228	6315	5252	6239	6120	6228	6315
		3	25155	24746	24942	27558	32282	19432	23051	19043	20620	16091	30432	31121	35498	33316	40204	20723	23077	26440	24423	22552
		8	43354	41779	37082	38856	37615	10701	12188	12115	11164	8512	39402	33067	32748	31855	33283	32526	35965	32785	29880	31518
	HCC1954	Day	DMSO					27HC					GW3965
		1	17750	17566	18209	17325	17532	18209	17325	17532	16646	17663	16646	17663	17693	16372	17118
		3	39135	41762	40013	37287	40954	29988	31110	31336	30046	26642	41616	40961	41368	45178	41380
		5	73555	61666	56069	76225	53474	26575	20475	22157	20482	20204	44787	47821	39876	57996	63528
		7	104965	106942	107116	111293	112563	23588	21256	24516	22056	18335	93075	98164	84814	85501	87192
Independent biological repeat-3
n=5 technical repeats		4T1							MDAMB231							GEMM6
Cells grow in 5 independent wells of 96-well plate	DMSO	47312	45357	46515	46516	46259		DMSO	15725	23404	27395	22952	27148		DMSO	41686	38082	43960	41532	40930
Experiments with different cell lines	GW3965	48994	49598	47117	48525	47678		GW3965	27993	29692	30993	25726	24564		GW3965	2125	41441	41609	42883	40763
were conducted at different times	GSK2033	41112	44301	43644	39624	38197		GSK2033	25250	27682	29278	35841	25424		GSK2033	30838	32634	24648	28058	29220
	27HC	9939	7307	8086	9318	8505		27HC	17687	22920	21222	26698	22247		27HC	5678	6587	7227	7015	8268
Independent biological repeat-4
n=5 technical repeats		MDAMB231
Cells grow in 5 independent wells of 96-well plate	DMSO	47690	43803	37710	48003	35524
	GW3965	50409	53890	46604	46692	48165
	GSK2033	39139	34181	36126	38941	38231
	27HC	32847	34021	32289	33687	29769
Supplementary Figure 2d	4T1
n=3 technical repeats	DMSO	cyclodextran	27HC	Cholesterol	27HC+cholesterol
Used in Figure	1116	962	2	1388	205
Cells grow in 3 independent wells of 6-well plate	1235	1085	1	1425	198
Experiments with different cell lines	1008	893	4	1420	225
were conducted at different times	Met1
	DMSO	cyclodextran	27HC	Cholesterol	27HC+cholesterol
	329	325	0	359	183
	365	288	2	392	192
	382	339	1	305	165
Supplementary Figure 2e
Independent biological repeat-1	4T1									Independent biological repeat-2					B16F10
n=5 technical repeats	DMSO	27HC	27HC+MVA	27HC+IPP	27HC+FPP	27HC+GGPP	27HC+GPP	27HC+Squalene		n=5 technical repeats					Control	27HC	Chol	27HC+MVA	27HC+Chol	27HC+IPP	27HC+FPP
Used in Figure	99.9124	16.2205	14.9132	8.62293	14.7425	6.69066	14.0464	2.84182		Cells grow in 5 independent wells of 96-well plate					100.012	39.9533	94.5226	56.9175	92.6327	29.1475	20.1369
Cells grow in 5 independent wells of 96-well plate	100.482	9.93416	21.9035	8.55769	12.2711	6.80643	12.0646	4.07065							100.306	34.8517	91.5887	53.2668	93.145	36.2531	9.89937
Experiments with different cell lines	99.2801	8.17604	21.9707	9.3666	11.6835	8.13189	13.5024	6.22268							101.775	41.3524	99.1528	48.6302	93.9479	33.3751	16.3333
were conducted at different times	99.8393	8.3909	19.1256	5.91216	11.8242	6.52976	11.6486	5.01544							101.981	39.6799	93.4205	50.0035	95.7926	33.2201	19.9303
	100.486	6.36101	31.1857	9.44411	11.8762	8.79855	10.3658	6.70391							95.9261	27.9227	93.0417	38.1365	94.6625	22.8104	16.9318
	HCC1954
	DMSO	27HC	27HC+MVA	27HC+IPP	27HC+FPP	27HC+GGPP
	108.455	-0.18644	1.7878	-5.07155	1.1497	4.16156
	98.1185	0.721154	2.84498	2.79386	0.883991	1.21471
	100.303	-0.4875	3.11322	0.890302	0.692121	1.18884
	104.188	-1.60969	1.8749	-0.52663	0.143019	0.999491
	88.9353	-1.25372	0.800047	-0.04065	-3.13644	-0.28806
	MDAMB436
	Control	27HC	27HC+MVA	27HC+IPP	27HC+FPP	27HC+GGPP
	101.673	14.6344	30.9475	4.10574	21.8649	15.1476
	89.3822	22.5007	25.9147	7.73048	30.8248	12.886
	109.493	21.642	29.726	11.6299	37.2277	15.8835
	88.8034	18.5857	29.2768	13.7084	26.528	17.6078
	110.649	22.4627	34.7847	11.5314	36.5867	15.2097
Supplementary Figure 2f
Independent biological repeat-1	4T1	Mean	SD	N		Met1	Mean	SD	N
n=5 technical repeats	DMSO	111.2	15.56	5		DMSO	45	4.94	5
Used in Figure	27HC	2.2	0.8602	5		27HC	0.8	0.3742	5
Cells grow in 5 independent wells of 12-well plate	Mevalonate	119.6	5.644	5		Mevalonate	47.8	4.091	5
Experiments with different cell lines	27HC+Mevalonate	3	1.483	5		27HC+Mevalonate	1.4	0.6	5
were conducted at different times
Independent biological repeat-2	4T1					Met1
n=3 technical repeats
Cells grow in 3 independent wells of 6-well plate
Experiments with different cell lines
were conducted at different times
Independent biological repeat-3	4T1
n=3 technical repeats
Cells grow in 3 independent wells of 6-well plate

## Sheet: Supplementary Fig3
Supplemental Figure 3a
Independent biological repeat-1	27HC (µM)	4T1-27HCS			4T1-27HCR				27HC (µM)	Py230-27HCS			Py230-27HCR				Independent biological repeat-2	27HC (µM)	4T1-27HCS			4T1-27HCR				Independent biological repeat-3	27HC (µM)	4T1-27HCS			4T1-27HCR
n=3-5 technical repeats	10	1.13736	8.95729	10.6072	55.4523	70.1524	61.5399		12	27.2477	20.0491	5.9659	95.6164	88.8557	96.7517		n=3 technical repeats	0	94.0068	101.55	104.443	94.8134	104.328	100.859		n=3 technical repeats	0	103.618	98.1802	97.2565	101.884	94.8988	95.1997
Use in Figure	5	10.119	23.6925	25.4205	89.2507	107.173	112.066		8	79.3395	67.2225	46.1783	97.3435	100.65	101.686		cells grow in 3 independent wells of 96-well plate	0.625	116.324	110.119	117.258	133.146	118.017	129.194		cells grow in 3 independent wells of 96-well plate	0.625	118.379	109.289	116.948	126.299	122.781	124.078
cells grow in 3-5 independent wells of 96-well plate	2.5	50.6929	48.4182	51.1322	122.189	123.571	52.9455		5	99.9467	94.048	75.1038	118.596	103.622	112.947		Experiments with different cell lines	1.25	93.0631	104.811	102.328	129.909	125.1	69.169		Experiments with different cell lines	1.25	108.368	109.89	110.255	116.062	122.206	123.655
Experiments with different cell lines	1.25	93.0631	104.811	102.328	129.909	125.1	69.169		2.5	98.1607	114.948	88.9003	115.708	116.422	116.595		were conducted at different times	2.5	50.6929	48.4182	51.1322	122.189	123.571	52.9455		were conducted at different times	2.5	48.9404	59.6554	63.2742	95.5832	122.685	120.153
were conducted at different times	0.625	116.324	110.118	117.258	133.146	118.017	129.194		0	100.403	108.295	90.3668	101.991	95.4387	95.2279			5	10.1191	23.6925	25.4205	89.2507	107.173	112.066			5	28.989	32.3328	36.161	88.3875	101.682	97.663
	0	94.0068	101.55	104.443	94.8134	104.328	100.859											10	1.13736	8.95729	10.6072	55.4523	70.1524	61.5399			10	10.6276	17.2847	20.9313	50.3639	62.0655	75.0081
	27HC (µM)	GEMM6-27HCS			GEMM6-27HCR				27HC (µM)	B16F10-27HCS			B16F10-27HCR					27HC (µM)	Py230-27HCS			Py230-27HCR					27HC (µM)	Py230-27HCS			Py230-27HCR
	5	1.90756	3.03984	2.66314	26.9142	37.0755	32.476		12	-7.20593	-8.75587	-6.98053	96.3796	75.3527	90.5512			0	104.619	100.94	94.4406	105.353	99.7549	94.8922			0	105.657	100.356	93.2129	96.3992	94.9028	102.05
	1.67	6.50893	7.58207	8.33984	93.7297	94.9242	91.4857		6	-9.03239	-8.5537	-7.76131	98.6164	97.4837	102.222			2.5	40.9369	43.9891	32.4484	115.804	94.5728	103.756			5	100.474	101.935	91.9553	118.264	120.633	120.665
	0.56	28.6091	35.6195	23.055	93.0107	97.6147	93.6002		3	-4.11535	-5.08668	-4.83803	102.301	104.567	105.126			5	10.0239	10.0718	8.57343	39.3707	35.0209	35.7273			7.5	66.5435	55.5498	55.6985	111.96	106.975	117.753
	0.19	101.267	92.415	94.8	86.625	91.2468	86.9956		1.5	0.910908	-2.17735	3.44611	131.974	115.865	112.266			10	7.19312	7.34075	6.34058	12.9671	11.2833	10.3447			10	45.6176	54.8804	55.5667	97.4482	111.462	108.339
	0.06	93.5276	101.55	93.6677	83.68	87.7012	94.1048		0.75	54.8659	48.313	51.3245	120.03	148.743	137.824
	0	101.743	99.3379	98.9196	104.96	98.0255	97.014		0	98.1294	103.458	98.4129	88.2571	100.258	111.485			27HC (µM)	GEMM6-27HCS			GEMM6-27HCR					27HC (µM)	GEMM6-27HCS			GEMM6-27HCR
																		0	101.77	94.3799	103.85	97.3516	95.8182	106.83			0	98.8659	100.95	100.184	100.07	102.725	97.205
	27HC (µM)	HCC1954-27HCS					HCC1954-27HCR											0.625	67.8647	95.3022	100.679	119.811	117.979	116.942			0.0617284	102.124	104.5	91.767	116.364	117.51	105.808
	12	-17.4176	-18.0899	-15.4071	-17.6375	-18.3569	-9.40054	-4.83161	-7.32021	-14.819	-11.0756							1.25	11.4006	18.1083	24.8004	110.265	115.937	104.463			0.185185	102.626	98.886	89.917	114.992	114.609	112.006
	6	-12.1243	-13.7296	-8.1944	-13.3024	-12.4071	49.9476	65.5577	67.3168	66.4252	60.5474							2.5	3.34162	5.63086	7.03107	100.232	98.1125	100.31			0.555556	101.74	97.2902	92.048	120.218	107.943	102.838
	3	0.50734	-3.11472	-1.70422	-2.00894	-4.40899	90.6508	100.716	101.067	103.946	91.5514							5	0.125575	1.30131	3.16159	47.2641	59.183	60.3489			1.66667	46.1492	52.5322	49.4143	97.1686	104.23	94.1907
	1.5	27.7686	15.1998	25.3717	17.2229	21.4449	107.501	106.069	105.45	112.622	109.254							10	-1.85473	-2.05031	-1.76138	6.56559	15.1161	17.2384			5	-14.7772	-4.30943	-13.6665	71.6219	77.9208	75.3867
	0.75	90.1039	68.0574	75.2198	50.2958	54.1377	102.424	100.263	101.449	108.653	100.698
	0	105.233	96.682	119.982	86.6232	91.4798	102.163	92.3829	89.1408	101.5	114.813							27HC (µM)	HCC1954-27HCS			HCC1954-27HCR					27HC (µM)	HCC1954-27HCS			HCC1954-27HCR
																		0	101.908	102.817	98.1944	97.5659	98.1121	103.329			0	103.087	93.1782	106.274	91.992	102.713	105.856
	27HC (µM)	MDAMB436-27HCS					MDAMB436-27HCR											0.37037	94.7465	85.4494	91.9217	97.8377	106.771	102.511			0.37037	83.8592	102.001	80.1396	120.683	135.092	92.4913
	12	-14.8726	-17.0202	-17.4926	-17.725	-17.13	13.5209	3.72784	3.41885	6.24824	6.0746							1.11111	68.6467	78.1988	71.0813	106.58	99.4529	96.6067			1.11111	67.5846	87.9509	81.8482	93.2945	108.184	129.801
	6	27.8594	15.2727	15.7783	18.7481	14.0878	85.8186	77.767	94.0105	94.94	86.7608							3.33333	39.4117	45.4051	45.0836	91.9858	91.0396	97.8978			3.33333	68.1649	79.5941	68.6236	82.7271	87.2513	99.5543
	3		54.8714	43.107	47.157	37.0881	115.479	100.956	93.4717	84.8431	85.53							5	32.9261	31.0414	34.4605	95.9715	78.4812	83.1936			5	54.4989	47.2382	68.9633	63.4484	94.976	113.223
	1.5		57.1875	74.6848	58.3111	81.9882	121.408	117.774	112.9	118.124	107.795							10	-4.48403	-4.73237	-3.36208	56.5033	48.6337	46.1246			10	27.9084	58.0028	47.6597	62.7144	73.5284	76.2447
	0.75	108.898	94.0437	73.7221	69.1639	101.618	118.17	125.665	110.137	112.772	104.715
	0	107.517	118.969	104.406	97.8435	117.169	105.114	111.342	113.676	116.127	102.397
Supplemental Figure 3b
Animal study	Day	HCC1954-27HCS			HCC1954-27HCR1			HCC1954-27HCR2
Used in Figure		Mean	SD	N	Mean	SD	N	Mean	SD	N
	5	58.7707	24.8095	10	119.827	30.1682	9	97.7075	43.088	10
	9	79.4729	28.6729	10	173.79	42.4969	9	184.79	56.5021	10
	12	108.333	45.9493	10	316.687	69.3717	9	296.819	98.1315	10
	16	125.02	47.856	10	450.716	126.736	9	398.065	87.3774	10
	19	169.032	36.159	10	613.099	176.003	9	433.964	143.344	10
	22	192.538	58.0038	10	828.06	255.797	9	620.628	156.072	10
	25	222.559	58.0739	10	960.121	386.728	9	767.174	165.476	10
Supplemental Figure 3c
n=3 technical replicates		27HCS			27HCR
5-7 measurements were taken for each	Cell line	Mean	SD	N	Mean	SD	N
well of cells/conditions	4T1	0.0584	0.002542	18	0.1851	0.01279	21
Cells were seeded in 3 independent migration chambers	Py230	0.2798	0.0135	15	0.466	0.01975	20
Used in Figure	GEMM6	0.373	0.02509	16	0.5415	0.03511	16
Experiments with different cell lines	HCC1954	0.2816	0.01759	15	0.9279	0.009381	17
were conducted at different times

## Sheet: Supplementary Fig4
Supplemental Figure 4a
Data used in figure refer to Supplementary Table 2
Additional biological repeats
		B16F10	27HCR vs 27HCS
		Gene	Fold change	SD	P value	N
		Hmgcr	1.65743	0.972022	0.269193	4
		Hmgcs	1.76574	0.188955	0.00199092	4
		Fasn	2.65413	0.332192	0.00109891	4
		Acc1	1.42496	0.089416	0.125687	4
		Abca1	0.906943	0.113696	0.533498	4
		Abcg1	0.036088	0.0131022	1.22669e-05	4
Supplemental Figure 4b	n=10 (B16F10) and n=5 (GEMM6) technical replicates			Use in Figure
cells grow in 10 or 5 independent		Lipid content staining by BODIPY 493/503
wells of 96-well plate			Mean	SD	N
Experiments with different cell lines	B16F10	27HCS	1.551	0.05429	10
were conducted at different times		27HCR	2.68	0.06991	10
	GEMM6	27HCS	2.493	0.0597	5
		27HCR	3.828	0.07461	5
Supplemental Figure 4d		Lipid Abundance (RLU)
n=3 technical replicates		Lipid Rich	27HCS			27HCR1			27HCR2				Lipid Poor	27HCS			27HCR1			27HCR2
Used in Figure		Total	1.04823	0.919923	1.03185	1.20706	1.29501	0.845799	1.61935	1.19926	1.42737		Total	1.07697	0.983792	0.939241	0.622893	1.00853	1.08481	1.1918	1.01373	0.793289
cells grow in 3 independent wells of		PL	1.05297	0.917162	1.02986	1.18044	1.28279	0.79837	1.61886	1.15538	1.4779		PL	1.08809	0.975825	0.936088	0.607358	0.987318	1.09397	1.17172	0.956063	0.734434
6-well plate		NL	1.08945	0.854174	1.05637	1.90638	1.89566	1.46426	1.94676	1.55795	1.41348		NL	1.03528	1.00257	0.962149	0.916417	1.31968	1.30732	2.15288	2.10934	1.74346
		SL	1.01813	0.95744	1.02443	0.928133	0.992849	0.680132	1.44167	1.16048	1.22378		SL	1.05592	1.00421	0.93987	0.514662	0.915966	0.901377	0.743369	0.641993	0.504656
		FFA	0.896266	1.06067	1.04306	0.918921	1.19857	0.81215	1.42756	1.32474	1.3301		FFA	1.03371	1.02632	0.939974	0.648398	1.03871	1.20413	0.834652	0.791953	0.657401
		Sterol	1.02387	0.931569	1.04456	1.24558	1.30401	1.12046	1.66226	1.34224	1.25497		Sterol	1.02547	1.0459	0.928639	0.739215	1.01353	0.808688	1.04638	0.956307	0.873375
Supplemental Figure 4e		Lipid Abundance (RLU)
n=3 technical replicates		Cholesterol
Used in Figure			27HCS			27HCR1			27HCR2
cells grow in 3 independent wells of		Lipid Rich	10.9624	10.9222	10.958	15.7099	16.0314	16.689	19.8231	20.2416	16.7954
6-well plate		Lipid Poor	27.8748	28.8902	28.4296	37.7107	27.2801	27.8048	21.6294	25.8444	24.1814
Supplemental Figure 4f-j						27HCS			27HCR1			27HCR2
n=3 technical replicates		Lipid	Formula	MZ	Time	Mean	SD	N	Mean	SD	N	Mean	SD	N
Used in Figure		DG(20:0/18:0)	C41H80O5	670.634	11.85	30.1699	3.0478	3	41.1931	4.99039	3	46.2397	3.33293	3
cells grow in 3 independent wells of		DG(17:0/19:0/0:0)[iso2]	C39H76O5	642.603	12.1	66.1903	4.95307	3	78.2432	4.58242	3	92.0977	5.83187	3
6-well plate		DG(16:0/20:1(11Z)/0:0)[iso2]	C39H74O5	640.587	10.8	241.145	35.5244	3	349.565	60.9843	3	411.032	45.2304	3
		DG(16:1(9Z)/20:0/0:0)[iso2]	C39H74O5	640.587	10.8	241.145	35.5244	3	349.565	60.9843	3	411.032	45.2304	3
		DG(18:0/18:1(9Z)/0:0)[iso2]	C39H74O5	640.587	10.8	241.145	35.5244	3	349.565	60.9843	3	411.032	45.2304	3
		DG(17:0/18:1(9Z)/0:0)[iso2]	C38H72O5	626.572	10.6	23.8104	3.18084	3	33.4567	5.7076	3	42.0308	5.95483	3
		DG(17:1(9Z)/18:0/0:0)[iso2]	C38H72O5	626.572	10.6	23.8104	3.18084	3	33.4567	5.7076	3	42.0308	5.95483	3
		DG(16:1(9Z)/19:0/0:0)[iso2]	C38H72O5	626.572	10.7	23.8178	3.16792	3	33.402	5.67685	3	42.0187	5.98491	3
		DG(16:0/17:0/0:0)[iso2]	C36H70O5	600.556	10.6	13.6001	1.34377	3	16.4438	1.86917	3	19.1009	2.04128	3
		DG(16:0/19:0/0:0)[iso2]	C38H74O5	628.587	11.1	6.10569	0.734408	3	7.23589	1.13668	3	8.69399	1.01786	3
		DG(17:0/18:0/0:0)[iso2]	C38H74O5	628.587	11.1	6.10569	0.734408	3	7.23589	1.13668	3	8.69399	1.01786	3
		DG(18:1(9Z)/18:1(9Z)/0:0)	C39H72O5	638.572	10.5	140.4	19.5656	3	209.776	40.3079	3	209.98	30.2736	3
		DG(16:0/18:1(9Z)/0:0)	C37H70O5	612.556	10.5	501.756	69.8239	3	677.788	123.711	3	687.443	87.1466	3
		DG(16:1(9Z)/18:0/0:0)[iso2]	C37H70O5	612.556	10.5	501.756	69.8239	3	677.788	123.711	3	687.443	87.1466	3
		DG(17:0/17:1(9Z)/0:0)[iso2]	C37H70O5	612.556	10.5	501.756	69.8239	3	677.788	123.711	3	687.443	87.1466	3
		DG(18:1(11E)/16:0/0:0)	C37H70O5	612.556	10.5	501.756	69.8239	3	677.788	123.711	3	687.443	87.1466	3
		DG(18:1(9Z)/16:0/0:0)	C37H70O5	612.556	10.5	501.756	69.8239	3	677.788	123.711	3	687.443	87.1466	3
		DG(16:0/16:1(9Z)/0:0)[iso2]	C35H66O5	584.525	10	72.6822	7.5215	3	104.169	17.6922	3	93.5069	10.0458	3
		DG(17:0/18:2(9Z,12Z)/0:0)[iso2]	C38H70O5	624.556	10.3	5.18128	0.675134	3	7.65368	1.48485	3	8.15391	1.44858	3
		DG(17:2(9Z,12Z)/18:0/0:0)[iso2]	C38H70O5	624.556	10.3	5.18128	0.675134	3	7.65368	1.48485	3	8.15391	1.44858	3
		DG(17:0/17:2(9Z,12Z)/0:0)[iso2]	C37H68O5	610.54	10	38.9304	4.15152	3	57.7556	10.3194	3	54.2709	7.89309	3
		DG(17:1(9Z)/17:1(9Z)/0:0)	C37H68O5	610.54	10	38.9304	4.15152	3	57.7556	10.3194	3	54.2709	7.89309	3
		DG(16:0/18:2(9Z,12Z)/0:0)[iso2]	C37H68O5	610.54	10.1	39.0062	4.15918	3	57.8559	10.3797	3	54.3109	7.89016	3
		DG(16:1(9Z)/18:1(9Z)/0:0)[iso2]	C37H68O5	610.54	10.1	39.0062	4.15918	3	57.8559	10.3797	3	54.3109	7.89016	3
		DG(16:0/17:1(9Z)/0:0)[iso2]	C36H68O5	598.541	10.2	12.445	0.942166	3	16.8636	2.96906	3	18.8124	3.29077	3
		DG(16:1(9Z)/17:0/0:0)[iso2]	C36H68O5	598.541	10.2	12.445	0.942166	3	16.8636	2.96906	3	18.8124	3.29077	3
		DG(16:0/20:0/0:0)[iso2]	C39H76O5	642.603	11.4	66.6481	9.5213	3	75.4006	1.57781	3	82.832	3.53148	3
		DG(18:0/18:0/0:0)	C39H76O5	642.603	11.4	66.6481	9.5213	3	75.4006	1.57781	3	82.832	3.53148	3
		DG(18:0/18:0/0:0)[rac]	C39H76O5	642.603	11.4	66.6481	9.5213	3	75.4006	1.57781	3	82.832	3.53148	3
		DG(16:1(9Z)/16:1(9Z)/0:0)	C35H64O5	582.509	9.6	0.277498	0.0959235	3	0.870021	0.0804779	3	0.478897	0.214398	3
		DG(17:0/17:0/0:0)	C37H72O5	614.572	11	222.261	28.4237	3	225.57	25.194	3	225.542	15.4151	3
		DG(16:0/18:0/0:0)[iso2]	C37H72O5	614.572	10.9	220.678	28.3052	3	223.881	25.0984	3	223.64	15.3462	3
		DG(18:0/16:0/0:0)	C37H72O5	614.572	10.9	220.678	28.3052	3	223.881	25.0984	3	223.64	15.3462	3
		DG(16:0/16:0/0:0)	C35H68O5	586.541	10.4	310.434	38.2565	3	339.081	35.8154	3	312.755	31.4823	3
		DG(16:0/16:0/0:0)[rac]	C35H68O5	586.541	10.4	310.434	38.2565	3	339.081	35.8154	3	312.755	31.4823	3
		TG(16:0/17:1(9Z)/18:0)[iso6]	C54H102O6	864.801	13.35	50.6928	6.33381	3	104.692	17.1155	3	116.866	19.6215	3
		TG(16:0/17:0/18:0)[iso6]	C54H104O6	866.817	13.6	27.2694	3.41094	3	45.7881	5.16191	3	45.4139	6.25412	3
		TG(17:0/17:0/17:1(9Z))[iso3]	C54H102O6	864.801	13.6	46.0141	6.12948	3	92.6924	14.9882	3	106.604	18.3077	3
		TG(17:0/17:0/17:0)	C54H104O6	866.817	13.75	29.6401	3.67042	3	48.8889	5.38623	3	49.0579	6.71257	3
		TG(18:0/18:0/18:0)	C57H110O6	908.864	14.7	17.3877	2.12394	3	26.5545	3.09647	3	28.0437	3.73813	3
		TG(16:0/16:0/17:0)[iso3]	C52H100O6	838.786	13.6	18.3735	1.27621	3	29.7155	3.98621	3	32.5885	4.96412	3
		TG(16:0/16:0/17:2(9Z,12Z))[iso3]	C52H96O6	834.755	13	11.465	1.02735	3	24.1649	4.38475	3	27.2205	5.30516	3
		TG(16:0/16:1(9Z)/17:1(9Z))[iso6]	C52H96O6	834.755	13	11.465	1.02735	3	24.1649	4.38475	3	27.2205	5.30516	3
		TG(16:1(9Z)/16:1(9Z)/17:0)[iso3]	C52H96O6	834.755	13	11.465	1.02735	3	24.1649	4.38475	3	27.2205	5.30516	3
		TG(16:0/17:2(9Z,12Z)/17:2(9Z,12Z))[iso3]	C53H94O6	844.739	12.4	4.14317	0.229681	3	8.99268	1.69819	3	10.8903	2.1849	3
		TG(16:1(9Z)/17:1(9Z)/17:2(9Z,12Z))[iso6]	C53H94O6	844.739	12.4	4.14317	0.229681	3	8.99268	1.69819	3	10.8903	2.1849	3
		TG(16:0/16:0/17:1(9Z))[iso3]	C52H98O6	836.77	13.3	33.7497	2.25053	3	67.5848	10.1092	3	76.7314	14.7361	3
		TG(16:0/16:1(9Z)/17:0)[iso6]	C52H98O6	836.77	13.3	33.7497	2.25053	3	67.5848	10.1092	3	76.7314	14.7361	3
		TG(17:0/17:0/17:2(9Z,12Z))[iso3]	C54H100O6	862.786	13.15	32.7605	3.59409	3	75.06	13.0688	3	85.5973	18.6944	3
		TG(17:0/17:1(9Z)/17:1(9Z))[iso3]	C54H100O6	862.786	13.15	32.7605	3.59409	3	75.06	13.0688	3	85.5973	18.6944	3
		TG(16:1(9Z)/16:1(9Z)/17:2(9Z,12Z))[iso3]	C52H92O6	830.723	12.3	0.206932	0.019618	3	0.519085	0.0430716	3	0.488008	0.102431	3
		TG(16:0/17:1(9Z)/17:2(9Z,12Z))[iso6]	C53H96O6	846.755	12.7	25.7581	2.23331	3	63.5583	13.1448	3	64.0407	14.1817	3
		TG(16:1(9Z)/17:0/17:2(9Z,12Z))[iso6]	C53H96O6	846.755	12.7	25.7581	2.23331	3	63.5583	13.1448	3	64.0407	14.1817	3
		TG(16:1(9Z)/17:1(9Z)/17:1(9Z))[iso3]	C53H96O6	846.755	12.7	25.7581	2.23331	3	63.5583	13.1448	3	64.0407	14.1817	3
		TG(16:0/16:1(9Z)/16:1(9Z))[iso3]	C51H94O6	820.739	12.6	49.7134	4.62182	3	129.965	25.779	3	118.1	25.6837	3
		TG(16:1(9Z)/16:1(9Z)/16:1(9Z))	C51H92O6	818.723	12.2	5.13327	0.40547	3	13.1463	2.69593	3	12.471	2.75418	3
		TG(16:0/16:0/18:2(9Z,12Z))[iso3]	C53H98O6	848.77	13.15	221.534	29.78	3	514.633	95.987	3	511.688	115.71	3
		TG(16:0/16:1(9Z)/18:1(9Z))[iso6]	C53H98O6	848.77	13.15	221.534	29.78	3	514.633	95.987	3	511.688	115.71	3
		TG(16:1(9Z)/16:1(9Z)/18:0)[iso3]	C53H98O6	848.77	13.15	221.534	29.78	3	514.633	95.987	3	511.688	115.71	3
		TG(16:0/17:0/17:2(9Z,12Z))[iso6]	C53H98O6	848.77	13.1	220.53	29.6515	3	512.512	95.6881	3	509.604	115.287	3
		TG(16:0/17:1(9Z)/17:1(9Z))[iso3]	C53H98O6	848.77	13.1	220.53	29.6515	3	512.512	95.6881	3	509.604	115.287	3
		TG(16:1(9Z)/17:0/17:1(9Z))[iso6]	C53H98O6	848.77	13.1	220.53	29.6515	3	512.512	95.6881	3	509.604	115.287	3
		TG(16:0/16:1(9Z)/17:2(9Z,12Z))[iso6]	C52H94O6	832.739	12.6	1.79057	0.611545	3	3.37657	0.54616	3	3.95437	0.994646	3
		TG(16:1(9Z)/16:1(9Z)/17:1(9Z))[iso3]	C52H94O6	832.739	12.6	1.79057	0.611545	3	3.37657	0.54616	3	3.95437	0.994646	3
		TG(16:0/16:0/16:1(9Z))[iso3]	C51H96O6	822.755	13.1	241.391	30.9754	3	515.82	88.9818	3	511.999	112.091	3
		TG(16:0/16:0/18:1(11E))	C53H100O6	850.786	13.6	585.473	75.0935	3	1067.84	172.505	3	1069.51	217.045	3
		TG(16:0/16:0/18:1(9Z))	C53H100O6	850.786	13.6	585.473	75.0935	3	1067.84	172.505	3	1069.51	217.045	3
		TG(16:0/16:1(9Z)/18:0)[iso6]	C53H100O6	850.786	13.6	585.473	75.0935	3	1067.84	172.505	3	1069.51	217.045	3
		TG(16:0/17:0/17:1(9Z))[iso6]	C53H100O6	850.786	13.6	585.473	75.0935	3	1067.84	172.505	3	1069.51	217.045	3
		TG(16:1(9Z)/17:0/17:0)[iso3]	C53H100O6	850.786	13.6	585.473	75.0935	3	1067.84	172.505	3	1069.51	217.045	3
		TG(12:0/16:0/18:0)	C49H94O6	796.739	13.1	95.8286	9.8279	3	177.285	26.8487	3	167.818	32.6033	3
		TG(16:0/16:0/16:0)	C51H98O6	824.77	13.5	238.875	26.9607	3	347.171	46.4086	3	321.954	57.6419	3
		TG(16:0/17:0/17:0)[iso3]	C53H102O6	852.801	14	174.054	22.1819	3	237.873	32.5418	3	215.885	36.1331	3
		TG(16:0/16:0/18:0)	C53H102O6	852.801	13.9	172.744	22.0907	3	236.243	32.4557	3	214.19	35.9877	3
		TG(20:0/20:0/20:0)	C63H122O6	992.958	15.6	7.28988	1.21222	3	8.75801	1.05225	3	8.10512	1.68378	3
		MG(0:0/18:1(9Z)/0:0)	C21H40O4	357.3	7.5	3.63111	0.774089	3	4.91235	1.41456	3	5.49306	1.22864	3
		MG(18:0/0:0/0:0)[rac]	C21H42O4	359.316	7.95	74.2184	17.5897	3	75.8053	13.1732	3	84.8759	5.13413	3
		MG(18:1(11E)/0:0/0:0)[rac]	C21H40O4	357.3	6.8	4.24892	0.820209	3	5.5722	1.59965	3	6.38032	1.31928	3
		MG(18:1(9Z)/0:0/0:0)[rac]	C21H40O4	357.3	6.8	4.24892	0.820209	3	5.5722	1.59965	3	6.38032	1.31928	3
		1-O-(9Z-octadecenyl)-sn-glycerol	C21H42O3	343.321	7.6	1.92087	0.105032	3	0.775833	0.0767272	3	0.14289	0.0428499	3
		1-O-hexadecyl-sn-glycerol	C19H40O3	317.305	7.6	3.31102	0.16382	3	1.31275	0.0255161	3	0.129484	0.0403352	3
		1-O-octadecyl-sn-glycerol	C21H44O3	345.336	7.95	1.92598	0.274814	3	0.789612	0.0303239	3	0.0969452	0.0171942	3

## Sheet: Supplementary Fig5
Supplemental Figure 5a
n=5 technical replicates		FBS								DL-FBS
Used in Figure	Cell Line	27HCS			27HCR				Cell Line	27HCS			27HCR
Cells grow in 5 independent wells of 96-well plate		Mean	SD	N	Mean	SD	N			Mean	SD	N	Mean	SD	N
Experiments with different cell lines were conducted at	B16F10	51699.7	576.64	5	48323.5	978.403	5		B16F10	49311.5	1172.59	5	44213.3	615.495	5
different times	GEMM6	49081.4	1894.97	5	47371.8	1311.66	5		GEMM6	46767.6	907.732	5	46332	169948	5
	B16F10								B16F10
	FBS	27HCS			27HCR				DL-FBS	27HCS			27HCR
	27HC (µM)	Mean	SD	N	Mean	SD	N		27HC (µM)	Mean	SD	N	Mean	SD	N
	0	1	0.0111536	5	1	0.0202469	5		0	1	0.0237792	5	1	0.013921	5
	2	0.563572	0.0505904	5	0.896593	0.0537612	5		2	0.105178	0.0408995	5	0.123273	0.00743139	5
	4	0.270394	0.022836	5	0.790011	0.0447294	5		4	0.102761	0.0188778	5	0.119903	0.00559612	5
	GEMM6								GEMM6
	FBS	27HCS			27HCR				DL-FBS	27HCS			27HCR
	27HC (µM)	Mean	SD	N	Mean	SD	N		27HC (µM)	Mean	SD	N	Mean	SD	N
	0	1	0.0244213	5	1	0.0297435	5		0	1	0.0201901	5	1	0.0182645	5
	2	0.99686	0.0149334	5	1.10925	0.0251272	5		2	0.395523	0.0569018	5	0.909651	0.0229477	5
	4	0.673417	0.0208936	5	1.0054	0.024543	5		4	0.273485	0.0378724	5	0.739606	0.0415333	5
Supplemental Figure 5b
n=3 technical replicates
2-6 measurements were taken for each			27HCS			27HCR
well of cells/conditions			Mean	SD	N	Mean	SD	N
Used in Figure	B16F10	FBS	0.074352	0.044649	10	0.384006	0.0988207	12
Cells were seeded in 3 independent migration chambers	B16F10	DL-FBS	0.004476	0.00786762	6	0.0153817	0.0224224	6
Experiments with different cell lines were conducted at	GEMM6	FBS	0.081482	0.0131553	15	0.249843	0.118053	17
different times	GEMM6	DL-FBS	0.060188	0.00715774	6	0.0718508	0.0147268	13
Supplemental Figure 5c
Independent biological repeat-1																	Independent biological repeat-2
n=5 technical repeats	B16F10	27HCS			27HCR				HCC1954	27HCS			27HCR				n=5 technical repeats	4T1	27HCS			27HCR
Used in Figure	FL-C16 (µM)	Mean	SD	N	Mean	SD	N		FL-C16 (µM)	Mean	SD	N	Mean	SD	N			FL-C16 (µM)	Mean	SD	N	Mean	SD	N
Cells grow in 5 independent wells of 96-well plate	0	0.001353	0.00227873	5	0.0006984	0.000814063	5		0	0.95236	0.0424481	5	0.98924	0.0203183	5			2.5	0.30527	0.0430801	5	0.426848	0.040749	5
Experiments with different cell lines were conducted at	2.5	1.28001	0.268129	5	1.73052	0.414357	5		2.5	1.72745	0.398083	5	2.67852	0.339975	5			5	0.424848	0.0170963	5	0.509827	0.0352335	5
different times	5	1.85424	0.64406	5	3.37254	0.772096	5		5	2.34515	0.499404	5	4.37063	0.684026	5			25	0.820536	0.0350661	5	1.02976	0.0823087	5
	20	1.26188	0.355742	5	3.14054	0.684269	5		20	3.38239	0.942964	5	5.51384	0.521028	5			100	0.690513	0.0349103	5	0.851031	0.0303285	5
	100	1.63926	0.215568	5	2.81505	0.408033	5		100	4.10373	0.0929909	5	4.33845	0.253622	5
	GEMM6	27HCS			27HCR				MDAMB436	27HCS			27HCR				Independent biological repeat-3
	FL-C16 (µM)	Mean	SD	N	Mean	SD	N		FL-C16 (µM)	Mean	SD	N	Mean	SD	N		n=3 technical repeats
	0	0.100361	0.0358826	5	0.0825558	0.0136064	5		0	0.000337114	0.00461506	5	0.00233725	0.0835823	5		Experiments with different cell lines
	2.5	0.345374	0.0601505	5	0.294895	0.0184974	5		2.5	1.38341	0.320474	5	1.45838	0.216897	5		were conducted at different times	4T1	27HCS			27HCR
	5	0.521137	0.0670324	5	0.675447	0.0876798	5		5	3.70519	0.683757	5	4.3226	0.969619	5			Lipid	Mean	SD	N	Mean	SD	N
	20	1.02863	0.0364492	5	1.59181	0.281301	5		20	5.85412	0.346247	5	9.1758	1.42368	5			FL-C12	537333	36364	3	352288	25698	3
	100	0.857951	0.135348	5	1.01329	0.172356	5		100	7.26824	1.16748	5	9.89963	3.26383	5			FL-C16	1170000	62450	3	1039000	54065	3
	4T1	27HCS			27HCR				Py230	27HCS			27HCR
	FL-C16 (µM)	Mean	SD	N	Mean	SD	N		FL-C16 (µM)	Mean	SD	N	Mean	SD	N			Py230	27HCS			27HCR
	0	0.0264368	0.00379011	5	0.035387	0.00505374	5		0	-0.00968605	0.39751	5	0.000198424	0.00197466	5			Lipid	Mean	SD	N	Mean	SD	N
	2.5	0.228643	0.0203343	5	0.332322	0.0403017	5		2.5	0.506739	0.0244262	5	0.987784	0.101793	5			FL-C12	38942	1763	3	34475	3516	3
	5	0.310134	0.0141608	5	0.40233	0.0318335	5		5	1.34661	0.0899748	5	2.08206	0.131363	5			FL-C16	1063333	11547	3	989333	22723	3
	20	0.769219	0.0341047	5	0.958552	0.124389	5		20	2.73432	0.555829	5	3.31667	0.0965818	5
	100	0.72616	0.036004	5	0.876513	0.166973	5		100	2.50341	0.716491	5	2.71377	0.215028	5
Supplemental Figure 5d
Independent biological repeat-1	Py230	27HCS			27HCR				4T1	27HCS			27HCR
n=3 technical repeats	Etomoxir (µM)	Mean	SD	N	Mean	SD	N		Etomoxir (µM)	Mean	SD	N	Mean	SD	N
Used in Figure	0	51266	1458	3	84727	2643	3		0	123150	6376	3	155116	3678	3
Experiments with different cell lines were conducted at	10	47990	1618	3	70172	1786	3		10	115647	5176	3	146797	4486	3
different times	50	52586	1196	3	78044	2864	3		50	101602	9188	3	135797	135797	3
Cells grow in 3 independent wells of 96-well plate
Independent biological repeat-2	Py230	27HCS			27HCR				4T1	27HCS			27HCR
n=3 technical repeats	Etomoxir (µM)	Mean	SD	N	Mean	SD	N		Etomoxir (µM)	Mean	SD	N	Mean	SD	N
Experiments with different cell lines were conducted at	0	91859	3740	3	113301	13374	3		0	7949	455.4	3	8033	380.9	3
different times	10	89517	3311	3	100172	4068	3		10	6853	162.4	3	7505	230.7	3
Cells grow in 3 independent wells of 96-well plate	50	98802	3008	3	101999	12862	3		50	7089	208.4	3	7493	501.7	3
Independent biological repeat-3	Py230	27HCS			27HCR
n=3 technical repeats	Etomoxir (µM)	Mean	SD	N	Mean	SD	N
Cells grow in 3 independent wells of 96-well plate	0	56020	1198	3	83684	3969	3
	10	54094	1783	3	76314	10311	3
	50	64458	3518	3	78259	8854	3

[truncated: 3 more sheets: Supplementary Fig6, Supplementary Fig7, Lipidomics data]
